# Supplementary material for: Epigenetic biomarkers to track differentiation of pluripotent stem cells
Source: Stem Cell Reports. 2022 Dec 1;18(1):145–58. doi: 10.1016/j.stemcr.2022.11.001 (PMC9860076; doi:10.1016/j.stemcr.2022.11.001)
Supplement: Table S1. List of all datasets used for selection and validation of the DNA methylation signatures [file mmc2.xlsx]

## Sheet: Dataset 1
Sample_Name	Array_Type	Data_Type	Stem_Cell_type	Sample_Group	Sex	Cell_type_origin	Tissue_origin	Reprogramming_method	Reprogramming_factors	GSM	GSE	Use of Samples
iPSC 102 ECTO	EPIC	IDAT	iPSC	ECTO	female	BM stromal cells	bone marrow	plasmid	OSKM	GSM6276770	GSE207119	Selection
iPSC 102 ENDO	EPIC	IDAT	iPSC	ENDO	female	BM stromal cells	bone marrow	plasmid	OSKM	GSM6276771	GSE207119	Selection
iPSC 102 MESO	EPIC	IDAT	iPSC	MESO	female	BM stromal cells	bone marrow	plasmid	OSKM	GSM6276772	GSE207119	Selection
iPSC 102 undifferentiated	EPIC	IDAT	iPSC	SC	female	BM stromal cells	bone marrow	plasmid	OSKM	GSM6276773	GSE207119	Selection
iPSC 104 ECTO	EPIC	IDAT	iPSC	ECTO	female	BM stromal cells	bone marrow	plasmid	OSKM	GSM6276774	GSE207119	Selection
iPSC 104 ENDO	EPIC	IDAT	iPSC	ENDO	female	BM stromal cells	bone marrow	plasmid	OSKM	GSM6276775	GSE207119	Selection
iPSC 104 MESO	EPIC	IDAT	iPSC	MESO	female	BM stromal cells	bone marrow	plasmid	OSKM	GSM6276776	GSE207119	Selection
iPSC 104 undifferentiated	EPIC	IDAT	iPSC	SC	female	BM stromal cells	bone marrow	plasmid	OSKM	GSM6276777	GSE207119	Selection
iPSC 106 ECTO	EPIC	IDAT	iPSC	ECTO	male	BM stromal cells	bone marrow	plasmid	OSKM	GSM6276778	GSE207119	Selection
iPSC 106 ENDO	EPIC	IDAT	iPSC	ENDO	male	BM stromal cells	bone marrow	plasmid	OSKM	GSM6276779	GSE207119	Selection
iPSC 106 MESO	EPIC	IDAT	iPSC	MESO	male	BM stromal cells	bone marrow	plasmid	OSKM	GSM6276780	GSE207119	Selection
iPSC 106 undifferentiated	EPIC	IDAT	iPSC	SC	male	BM stromal cells	bone marrow	plasmid	OSKM	GSM6276781	GSE207119	Selection

## Sheet: Dataset 2
Sample_Name	Array_Type	Data_Type	Stem_Cell_type	Sample_Group	Sex	Cell_type_origin	Tissue_origin	Reprogramming_method	Reprogramming_factors	GSM	GSE	Use of Samples
SC14-073ECTO	450K	IDAT	iPSC	ECTO	male	CD34+ cells	umbilical cord blood	plasmid	OSKM	GSM2285111	GSE85828	Selection
SC14-069ECTO	450K	IDAT	iPSC	ECTO	female	CD34+ cells	umbilical cord blood	plasmid	OSKM	GSM2285117	GSE85828	Selection
SC11-016ECTO	450K	IDAT	iPSC	ECTO	male	Fibroblasts	foreskin	plasmid	OSKM-NLT	GSM2285167	GSE85828	Selection
SC14-073DE	450K	IDAT	iPSC	ENDO	male	CD34+ cells	umbilical cord blood	plasmid	OSKM	GSM2285113	GSE85828	Selection
SC14-069DE	450K	IDAT	iPSC	ENDO	female	CD34+ cells	umbilical cord blood	plasmid	OSKM	GSM2285115	GSE85828	Selection
SC11-016DE	450K	IDAT	iPSC	ENDO	male	Fibroblasts	foreskin	plasmid	OSKM-NLT	GSM2285190	GSE85828	Selection
SC14-069MESO	450K	IDAT	iPSC	MESO	female	CD34+ cells	umbilical cord blood	plasmid	OSKM	GSM2285106	GSE85828	Selection
SC14-073MESO	450K	IDAT	iPSC	MESO	male	CD34+ cells	umbilical cord blood	plasmid	OSKM	GSM2285109	GSE85828	Selection
SC11-016MESO	450K	IDAT	iPSC	MESO	male	Fibroblasts	foreskin	plasmid	OSKM-NLT	GSM2285186	GSE85828	Selection
SC11-016	450K	IDAT	iPSC	SC	male	Fibroblasts	foreskin	plasmid	OSKM-NLT	GSM2285128	GSE85828	Selection
SC14-069	450K	IDAT	iPSC	SC	female	CD34+ cells	umbilical cord blood	plasmid	OSKM	GSM2285205	GSE85828	Selection
SC14-073	450K	IDAT	iPSC	SC	male	CD34+ cells	umbilical cord blood	plasmid	OSKM	GSM2285214	GSE85828	Selection
SC12-025ECTO	450K	IDAT	iPSC	ECTO	male	Fibroblasts	foreskin	Sendai virus	OSKM	GSM2285153	GSE85828	Validation
SC13-043ECTO	450K	IDAT	iPSC	ECTO	female	Mononuclear cells	bone marrow	plasmid	OSKM-NLT	GSM2285155	GSE85828	Validation
SC11-017ECTO	450K	IDAT	iPSC	ECTO	male	Fibroblasts	foreskin	plasmid	OSKM-NLT	GSM2285158	GSE85828	Validation
SC11-006ECTO	450K	IDAT	iPSC	ECTO	male	Fibroblasts	skin	lentivirus	OSKM	GSM2285162	GSE85828	Validation
SC12-031ECTO	450K	IDAT	iPSC	ECTO	male	Fibroblasts	foreskin	Sendai virus	OSKM	GSM2285169	GSE85828	Validation
SC11-007ECTO	450K	IDAT	iPSC	ECTO	male	Fibroblasts	skin	lentivirus	OSKM	GSM2285189	GSE85828	Validation
SC14-066ECTO	450K	IDAT	ESC	ECTO	female	Inner cell mass	blastocyst			GSM2285197	GSE85828	Validation
SC11-014ECTO	450K	IDAT	ESC	ECTO	male	Inner cell mass	blastocyst			GSM2285200	GSE85828	Validation
SC11-017DE	450K	IDAT	iPSC	ENDO	male	Fibroblasts	foreskin	plasmid	OSKM-NLT	GSM2285156	GSE85828	Validation
SC11-006DE	450K	IDAT	iPSC	ENDO	male	Fibroblasts	skin	lentivirus	OSKM	GSM2285165	GSE85828	Validation
SC12-031DE	450K	IDAT	iPSC	ENDO	male	Fibroblasts	foreskin	Sendai virus	OSKM	GSM2285172	GSE85828	Validation
SC12-038DE	450K	IDAT	ESC	ENDO	male	Inner cell mass	blastocyst			GSM2285176	GSE85828	Validation
SC11-007DE	450K	IDAT	iPSC	ENDO	male	Fibroblasts	skin	lentivirus	OSKM	GSM2285180	GSE85828	Validation
SC13-043DE	450K	IDAT	iPSC	ENDO	female	Mononuclear cells	bone marrow	plasmid	OSKM-NLT	GSM2285194	GSE85828	Validation
SC12-025DE	450K	IDAT	iPSC	ENDO	male	Fibroblasts	foreskin	Sendai virus	OSKM	GSM2285195	GSE85828	Validation
SC11-014DE	450K	IDAT	ESC	ENDO	male	Inner cell mass	blastocyst			GSM2285211	GSE85828	Validation
SC12-025MESO	450K	IDAT	iPSC	MESO	male	Fibroblasts	foreskin	Sendai virus	OSKM	GSM2285149	GSE85828	Validation
SC13-043MESO	450K	IDAT	iPSC	MESO	female	Mononuclear cells	bone marrow	plasmid	OSKM-NLT	GSM2285154	GSE85828	Validation
SC11-006MESO	450K	IDAT	iPSC	MESO	male	Fibroblasts	skin	lentivirus	OSKM	GSM2285164	GSE85828	Validation
SC12-031MESO	450K	IDAT	iPSC	MESO	male	Fibroblasts	foreskin	Sendai virus	OSKM	GSM2285168	GSE85828	Validation
SC12-038MESO	450K	IDAT	ESC	MESO	male	Inner cell mass	blastocyst			GSM2285173	GSE85828	Validation
SC11-007MESO	450K	IDAT	iPSC	MESO	male	Fibroblasts	skin	lentivirus	OSKM	GSM2285182	GSE85828	Validation
SC11-017MESO	450K	IDAT	iPSC	MESO	male	Fibroblasts	foreskin	plasmid	OSKM-NLT	GSM2285193	GSE85828	Validation
SC11-014MESO	450K	IDAT	ESC	MESO	male	Inner cell mass	blastocyst			GSM2285215	GSE85828	Validation
SC11-014	450K	IDAT	ESC	SC	male	Inner cell mass	blastocyst			GSM2285126	GSE85828	Validation
SC11-017	450K	IDAT	iPSC	SC	male	Fibroblasts	foreskin	plasmid	OSKM-NLT	GSM2285129	GSE85828	Validation
SC11-013	450K	IDAT	iPSC	SC	female	CD34+ cells	umbilical cord blood	plasmid	OSKM	GSM2285133	GSE85828	Validation
SC12-031	450K	IDAT	iPSC	SC	male	Fibroblasts	foreskin	Sendai virus	OSKM	GSM2285145	GSE85828	Validation
SC12-025	450K	IDAT	iPSC	SC	male	Fibroblasts	foreskin	Sendai virus	OSKM	GSM2285148	GSE85828	Validation
SC13-043	450K	IDAT	iPSC	SC	female	Mononuclear cells	bone marrow	plasmid	OSKM-NLT	GSM2285161	GSE85828	Validation
SC12-038	450K	IDAT	ESC	SC	male	Inner cell mass	blastocyst			GSM2285171	GSE85828	Validation
SC14-066	450K	IDAT	ESC	SC	female	Inner cell mass	blastocyst			GSM2285198	GSE85828	Validation
SC14-067	450K	IDAT	ESC	SC	female	Inner cell mass	blastocyst			GSM2285203	GSE85828	Validation
SC11-003	450K	IDAT	iPSC	SC_validation	female	Fibroblasts	skin	lentivirus	OSKM	GSM2285124	GSE85828	Validation
SC11-004	450K	IDAT	iPSC	SC_validation	female	Fibroblasts	skin	lentivirus	OSKM	GSM2285125	GSE85828	Validation
SC11-015	450K	IDAT	ESC	SC_validation	male	Inner cell mass	blastocyst			GSM2285127	GSE85828	Validation
SC11-008	450K	IDAT	iPSC	SC_validation	female	CD34+ cells	umbilical cord blood	plasmid	OSKM-NLT	GSM2285130	GSE85828	Validation
SC12-005	450K	IDAT	iPSC	SC_validation	female	Fibroblasts	skin	plasmid	OSK-L-l-p53KD	GSM2285131	GSE85828	Validation
SC11-009	450K	IDAT	iPSC	SC_validation	female	CD34+ cells	umbilical cord blood	plasmid	OSKM-NLT	GSM2285132	GSE85828	Validation
SC11-010	450K	IDAT	iPSC	SC_validation	female	CD34+ cells	umbilical cord blood	plasmid	OSKM-NLT	GSM2285134	GSE85828	Validation
H9 SC [7970368067_R04C01]	450K	IDAT	ESC	SC_validation	female	Inner cell mass	blastocyst			GSM2285135	GSE85828	Validation
SC11-012	450K	IDAT	iPSC	SC_validation	female	CD34+ cells	umbilical cord blood	plasmid	OSKM	GSM2285136	GSE85828	Validation
SC12-006	450K	IDAT	iPSC	SC_validation	male	Fibroblasts	skin	plasmid	OSK-L-l-p53KD	GSM2285137	GSE85828	Validation
SC11-018	450K	IDAT	iPSC	SC_validation	male	Fibroblasts	foreskin	plasmid	OSKM-NLT	GSM2285138	GSE85828	Validation
SC12-028	450K	IDAT	iPSC	SC_validation	male	Fibroblasts	foreskin	RNA	OSKM-L	GSM2285139	GSE85828	Validation
SC12-007	450K	IDAT	iPSC	SC_validation	female	Fibroblasts	skin	retrovirus	OSKM	GSM2285140	GSE85828	Validation
SC12-029	450K	IDAT	iPSC	SC_validation	male	Fibroblasts	foreskin	RNA	OSKM-L	GSM2285141	GSE85828	Validation
SC12-019	450K	IDAT	iPSC	SC_validation	male	Fibroblasts	foreskin	retrovirus	OSKM	GSM2285142	GSE85828	Validation
SC12-030	450K	IDAT	iPSC	SC_validation	male	Fibroblasts	foreskin	RNA	OSKM-L	GSM2285143	GSE85828	Validation
SC12-020	450K	IDAT	iPSC	SC_validation	male	Fibroblasts	foreskin	plasmid	OSK-L-l-p53KD	GSM2285144	GSE85828	Validation
SC12-021	450K	IDAT	iPSC	SC_validation	male	Fibroblasts	foreskin	plasmid	OSKM-NLT	GSM2285146	GSE85828	Validation
SC12-022	450K	IDAT	iPSC	SC_validation	male	Fibroblasts	foreskin	plasmid	OSKM-NLT	GSM2285147	GSE85828	Validation
SC12-040	450K	IDAT	iPSC	SC_validation	female	Fibroblasts	foreskin	RNA	OSKM-L	GSM2285159	GSE85828	Validation
SC12-023	450K	IDAT	iPSC	SC_validation	male	Fibroblasts	foreskin	lentivirus	OS-NL	GSM2285166	GSE85828	Validation
SC13-045	450K	IDAT	iPSC	SC_validation	female	Mononuclear cells	umbilical cord blood	plasmid	OSKM-NLT	GSM2285175	GSE85828	Validation
SC13-049	450K	IDAT	iPSC	SC_validation	male	Fibroblasts	skin	retrovirus	OSKM	GSM2285177	GSE85828	Validation
SC12-024	450K	IDAT	iPSC	SC_validation	male	Fibroblasts	foreskin	retrovirus	OSKM	GSM2285179	GSE85828	Validation
SC13-044	450K	IDAT	iPSC	SC_validation	female	Mononuclear cells	bone marrow	plasmid	OSKM-NLT	GSM2285181	GSE85828	Validation
SC12-037	450K	IDAT	iPSC	SC_validation	male	CD34+ cells	bone marrow	plasmid	OSK-L-l-p53KD	GSM2285183	GSE85828	Validation
SC12-036	450K	IDAT	iPSC	SC_validation	male	CD34+ cells	bone marrow	plasmid	OSK-L-l-p53KD	GSM2285185	GSE85828	Validation
SC12-034	450K	IDAT	iPSC	SC_validation	male	MSCs	amniotic fluid	plasmid	OSK-L-l-p53KD	GSM2285187	GSE85828	Validation
SC12-039	450K	IDAT	ESC	SC_validation	female	Inner cell mass	blastocyst			GSM2285196	GSE85828	Validation
SC12-035	450K	IDAT	iPSC	SC_validation	male	MSCs	amniotic fluid	plasmid	OSK-L-l-p53KD	GSM2285207	GSE85828	Validation
SC14-070	450K	IDAT	iPSC	SC_validation	female	CD34+ cells	umbilical cord blood	plasmid	OSKM	GSM2285208	GSE85828	Validation
SC14-072	450K	IDAT	iPSC	SC_validation	male	CD34+ cells	umbilical cord blood	plasmid	OSKM	GSM2285210	GSE85828	Validation
SC14-074	450K	IDAT	iPSC	SC_validation	male	CD34+ cells	umbilical cord blood	plasmid	OSKM	GSM2285212	GSE85828	Validation
SC14-071	450K	IDAT	iPSC	SC_validation	female	CD34+ cells	umbilical cord blood	plasmid	OSKM	GSM2285217	GSE85828	Validation

## Sheet: Dataset 3
Sample_Name	Array_Type	Data_Type	Stem_Cell_type	Sample_Group	GSM	GSE
Primed state H9 [H9-1 ]	EPIC	IDAT	ESC	Stem cells	GSM2722207	GSE102031
Primed state H9 [H9-2 ]	EPIC	IDAT	ESC	Stem cells	GSM2722208	GSE102031
Primed state H9 [H9-3 ]	EPIC	IDAT	ESC	Stem cells	GSM2722209	GSE102031
Primed state RUES-2 [RUES2-1]	EPIC	IDAT	ESC	Stem cells	GSM2722215	GSE102031
Primed state RUES-2 [RUES2-2]	EPIC	IDAT	ESC	Stem cells	GSM2722216	GSE102031
Primed state RUES-2 [RUES2-3]	EPIC	IDAT	ESC	Stem cells	GSM2722217	GSE102031
IPSPDL2.15L	450K	IDAT	iPSC	Stem cells	GSM2817875	GSE105093
IPSPDL2.9S	450K	IDAT	iPSC	Stem cells	GSM2817876	GSE105093
IPSRG10S_p10	450K	IDAT	iPSC	Stem cells	GSM2817874	GSE105093
IPSRG2L_p10	450K	IDAT	iPSC	Stem cells	GSM2817870	GSE105093
IPSRG4S_p11	450K	IDAT	iPSC	Stem cells	GSM2817872	GSE105093
IPSRG6L_p15	450K	IDAT	iPSC	Stem cells	GSM2817868	GSE105093
NA18486_methylation	EPIC	IDAT	iPSC	Stem cells	GSM2995445	GSE110544
NA18498_methylation	EPIC	IDAT	iPSC	Stem cells	GSM2995446	GSE110544
NA18502_methylation	EPIC	IDAT	iPSC	Stem cells	GSM2995447	GSE110544
iPS-Retro-MRC-iPS-11_P4	450K	IDAT	iPSC	Stem cells	GSM4205547	GSE141521
iPS-Retro-MRC-iPS-19_P4	450K	IDAT	iPSC	Stem cells	GSM4205548	GSE141521
iPS-Retro-MRC-iPS-40_P30	450K	IDAT	iPSC	Stem cells	GSM4205549	GSE141521
ESC T0 1	450K	IDAT	ESC	Stem cells	GSM1613980	GSE66077
ESC T0 2	450K	IDAT	ESC	Stem cells	GSM1613981	GSE66077
ESC T0 3	450K	IDAT	ESC	Stem cells	GSM1613982	GSE66077
iPSC wild-type T0 1	450K	IDAT	iPSC	Stem cells	GSM1613989	GSE66077
iPSC wild-type T0 2	450K	IDAT	iPSC	Stem cells	GSM1613990	GSE66077
iPSC wild-type T0 3	450K	IDAT	iPSC	Stem cells	GSM1613991	GSE66077
iPSC PiZZ T0 1	450K	IDAT	iPSC	Stem cells	GSM1613998	GSE66077
iPSC PiZZ T0 2	450K	IDAT	iPSC	Stem cells	GSM1613999	GSE66077
iPSC PiZZ T0 3	450K	IDAT	iPSC	Stem cells	GSM1614000	GSE66077
genomic DNA from WA09 Splanchnic.Mesoderm_rep1	450K	IDAT	ESC	Splanchnic Mesoderm	GSM3260099	GSE116754
genomic DNA from WA09 Splanchnic.Mesoderm_rep2	450K	IDAT	ESC	Splanchnic Mesoderm	GSM3260100	GSE116754
Homo sapiens neural progenitor cell originated from H9	EPIC	IDAT	ESC	Neural progenitor		ENCSR246VHI
H9 ES-derived neural precursor cells 1	450K	matrix	ESCs	Neural progenitor	GSM936836	GSE38216
H9 ES-derived neural precursor cells 2	450K	matrix	ESCs	Neural progenitor	GSM936837	GSE38216
Sample3_NPC_wt	450K	matrix	iPSCs	Neural progenitor	GSM1643806	GSE67283
H1-Day8 shCtrl	450K	matrix	ESCs	Mesoderm	GSM1327325	GSE54966
H1-Day8 shAlien	450K	matrix	ESCs	Mesoderm	GSM1327326	GSE54966
ESC T5 1	450K	IDAT	ESC	Hepatic precursor	GSM1613983	GSE66077
ESC T5 2	450K	IDAT	ESC	Hepatic precursor	GSM1613984	GSE66077
ESC T5 3	450K	IDAT	ESC	Hepatic precursor	GSM1613985	GSE66077
iPSC wild-type T5 1	450K	IDAT	iPSC	Hepatic precursor	GSM1613992	GSE66077
iPSC wild-type T5 2	450K	IDAT	iPSC	Hepatic precursor	GSM1613993	GSE66077
iPSC wild-type T5 3	450K	IDAT	iPSC	Hepatic precursor	GSM1613994	GSE66077
iPSC PiZZ T5 1	450K	IDAT	iPSC	Hepatic precursor	GSM1614001	GSE66077
iPSC PiZZ T5 2	450K	IDAT	iPSC	Hepatic precursor	GSM1614002	GSE66077
iPSC PiZZ T5 3	450K	IDAT	iPSC	Hepatic precursor	GSM1614003	GSE66077
hiPS.diff_K633IPS1_pUNK_CD34pos.Angioblasts_633.1770.1.2	450K	matrix	ESCs	Angioblast	GSM1004635	GSE40909
hES.diff_Hues9_pUNK_CD34pos.Angioblasts_628.1760.1.2	450K	matrix	iPSCs	Angioblast	GSM1004636	GSE40909

## Sheet: Dataset 4
Sample_Name	Array_Type	Data_Type	Cell_type	GSM	GSE
adipocytes_rep1	450K	beta values from Schmidt et al. 2020	Adipocytes	GSM3455770	GSE122126
adipocytes_rep2	450K	beta values from Schmidt et al. 2020	Adipocytes	GSM3455771	GSE122126
adipocytes_rep3	450K	beta values from Schmidt et al. 2020	Adipocytes	GSM3455772	GSE122126
X8221932080_Control.3	450K	beta values from Schmidt et al. 2020	Adipocytes	GSM1415516	GSE58622
X8221932080_Control.2	450K	beta values from Schmidt et al. 2020	Adipocytes	GSM1415518	GSE58622
X8221932080_Control	450K	beta values from Schmidt et al. 2020	Adipocytes	GSM1415520	GSE58622
X8221932080_Control.1	450K	beta values from Schmidt et al. 2020	Adipocytes	GSM1415522	GSE58622
X8942300210_Control.2	450K	beta values from Schmidt et al. 2020	Adipocytes	GSM1415526	GSE58622
X8942300210_Control.1	450K	beta values from Schmidt et al. 2020	Adipocytes	GSM1415528	GSE58622
X8942300210_Control.3	450K	beta values from Schmidt et al. 2020	Adipocytes	GSM1415530	GSE58622
X8942300210_Control	450K	beta values from Schmidt et al. 2020	Adipocytes	GSM1415532	GSE58622
X8942326001_Control	450K	beta values from Schmidt et al. 2020	Adipocytes	GSM1415539	GSE58622
X8942326001_Control.1	450K	beta values from Schmidt et al. 2020	Adipocytes	GSM1415541	GSE58622
HudsonAlpha_MethylArray_NH-A_Methyl450K	450K	beta values from Schmidt et al. 2020	Astrocytes	GSM999357	GSE40699
G3_control	450K	beta values from Schmidt et al. 2020	Blood cells	GSM2794387	GSE104287
G2_control	450K	beta values from Schmidt et al. 2020	Blood cells	GSM2794389	GSE104287
G5_control	450K	beta values from Schmidt et al. 2020	Blood cells	GSM2794390	GSE104287
G4_control	450K	beta values from Schmidt et al. 2020	Blood cells	GSM2794391	GSE104287
G6_control	450K	beta values from Schmidt et al. 2020	Blood cells	GSM2794394	GSE104287
G8_control	450K	beta values from Schmidt et al. 2020	Blood cells	GSM2794395	GSE104287
G7_control	450K	beta values from Schmidt et al. 2020	Blood cells	GSM2794398	GSE104287
G1_control	450K	beta values from Schmidt et al. 2020	Blood cells	GSM2794400	GSE104287
leukocytes_1	450K	beta values from Schmidt et al. 2020	Blood cells	GSM3455862	GSE122126
Monocytes_1	450K	beta values from Schmidt et al. 2020	Blood cells	GSM1075841	GSE43976
Monocytes_11	450K	beta values from Schmidt et al. 2020	Blood cells	GSM1075842	GSE43976
Monocytes_21	450K	beta values from Schmidt et al. 2020	Blood cells	GSM1075845	GSE43976
Monocytes_9	450K	beta values from Schmidt et al. 2020	Blood cells	GSM1075848	GSE43976
Monocytes_33	450K	beta values from Schmidt et al. 2020	Blood cells	GSM1075850	GSE43976
Monocytes_2	450K	beta values from Schmidt et al. 2020	Blood cells	GSM1075854	GSE43976
Monocytes_12	450K	beta values from Schmidt et al. 2020	Blood cells	GSM1075855	GSE43976
Monocytes_22	450K	beta values from Schmidt et al. 2020	Blood cells	GSM1075858	GSE43976
Monocytes_39	450K	beta values from Schmidt et al. 2020	Blood cells	GSM1075860	GSE43976
Monocytes_10	450K	beta values from Schmidt et al. 2020	Blood cells	GSM1075861	GSE43976
80_healthy_DNA_outside_season	450K	beta values from Schmidt et al. 2020	Blood cells	GSM1215944	GSE50222
76_healthy_DNA_outside_season	450K	beta values from Schmidt et al. 2020	Blood cells	GSM1215945	GSE50222
32_healthy_DNA_outside_season	450K	beta values from Schmidt et al. 2020	Blood cells	GSM1215952	GSE50222
38_healthy_DNA_outside_season	450K	beta values from Schmidt et al. 2020	Blood cells	GSM1215956	GSE50222
11_healthy_DNA_outside_season	450K	beta values from Schmidt et al. 2020	Blood cells	GSM1215960	GSE50222
24_healthy_DNA_outside_season	450K	beta values from Schmidt et al. 2020	Blood cells	GSM1215961	GSE50222
28_healthy_DNA_outside_season	450K	beta values from Schmidt et al. 2020	Blood cells	GSM1215968	GSE50222
40_healthy_DNA_outside_season	450K	beta values from Schmidt et al. 2020	Blood cells	GSM1215974	GSE50222
SAMPLE_2_CD8	450K	beta values from Schmidt et al. 2020	Blood cells	GSM1425466	GSE59065
SAMPLE_2_CD4	450K	beta values from Schmidt et al. 2020	Blood cells	GSM1425467	GSE59065
SAMPLE_5_CD8	450K	beta values from Schmidt et al. 2020	Blood cells	GSM1425473	GSE59065
SAMPLE_5_CD4	450K	beta values from Schmidt et al. 2020	Blood cells	GSM1425474	GSE59065
SAMPLE_6_CD8	450K	beta values from Schmidt et al. 2020	Blood cells	GSM1425476	GSE59065
SAMPLE_6_CD4	450K	beta values from Schmidt et al. 2020	Blood cells	GSM1425477	GSE59065
SAMPLE_7_CD8	450K	beta values from Schmidt et al. 2020	Blood cells	GSM1425479	GSE59065
SAMPLE_7_CD4	450K	beta values from Schmidt et al. 2020	Blood cells	GSM1425480	GSE59065
SAMPLE_8_CD8	450K	beta values from Schmidt et al. 2020	Blood cells	GSM1425482	GSE59065
SAMPLE_8_CD4	450K	beta values from Schmidt et al. 2020	Blood cells	GSM1425483	GSE59065
SAMPLE_9_CD8	450K	beta values from Schmidt et al. 2020	Blood cells	GSM1425485	GSE59065
SAMPLE_9_CD4	450K	beta values from Schmidt et al. 2020	Blood cells	GSM1425486	GSE59065
SAMPLE_10_CD8	450K	beta values from Schmidt et al. 2020	Blood cells	GSM1425488	GSE59065
SAMPLE_10_CD4	450K	beta values from Schmidt et al. 2020	Blood cells	GSM1425489	GSE59065
SAMPLE_11_CD8	450K	beta values from Schmidt et al. 2020	Blood cells	GSM1425491	GSE59065
SAMPLE_11_CD4	450K	beta values from Schmidt et al. 2020	Blood cells	GSM1425492	GSE59065
SAMPLE_12_CD8	450K	beta values from Schmidt et al. 2020	Blood cells	GSM1425494	GSE59065
SAMPLE_12_CD4	450K	beta values from Schmidt et al. 2020	Blood cells	GSM1425495	GSE59065
SAMPLE_13_CD8	450K	beta values from Schmidt et al. 2020	Blood cells	GSM1425497	GSE59065
SAMPLE_13_CD4	450K	beta values from Schmidt et al. 2020	Blood cells	GSM1425498	GSE59065
X11560.CD14	450K	beta values from Schmidt et al. 2020	Blood cells	GSM1431412	GSE59250
X11432.CD14	450K	beta values from Schmidt et al. 2020	Blood cells	GSM1431419	GSE59250
X11533.CD14	450K	beta values from Schmidt et al. 2020	Blood cells	GSM1431420	GSE59250
X11577.CD14	450K	beta values from Schmidt et al. 2020	Blood cells	GSM1431421	GSE59250
X11538.CD14	450K	beta values from Schmidt et al. 2020	Blood cells	GSM1431422	GSE59250
X11568.CD14	450K	beta values from Schmidt et al. 2020	Blood cells	GSM1431430	GSE59250
X11558.CD14	450K	beta values from Schmidt et al. 2020	Blood cells	GSM1431431	GSE59250
X11559.CD14	450K	beta values from Schmidt et al. 2020	Blood cells	GSM1431432	GSE59250
X11578.CD14	450K	beta values from Schmidt et al. 2020	Blood cells	GSM1431433	GSE59250
X11579.CD14	450K	beta values from Schmidt et al. 2020	Blood cells	GSM1431457	GSE59250
X11432.CD4	450K	beta values from Schmidt et al. 2020	Blood cells	GSM1431520	GSE59250
X11533.CD4	450K	beta values from Schmidt et al. 2020	Blood cells	GSM1431521	GSE59250
X11577.CD4	450K	beta values from Schmidt et al. 2020	Blood cells	GSM1431522	GSE59250
X11538.CD4	450K	beta values from Schmidt et al. 2020	Blood cells	GSM1431523	GSE59250
X11568.CD4	450K	beta values from Schmidt et al. 2020	Blood cells	GSM1431531	GSE59250
X11558.CD4	450K	beta values from Schmidt et al. 2020	Blood cells	GSM1431532	GSE59250
X11559.CD4	450K	beta values from Schmidt et al. 2020	Blood cells	GSM1431533	GSE59250
X11578.CD4	450K	beta values from Schmidt et al. 2020	Blood cells	GSM1431534	GSE59250
X11579.CD4	450K	beta values from Schmidt et al. 2020	Blood cells	GSM1431559	GSE59250
X11560.CD4	450K	beta values from Schmidt et al. 2020	Blood cells	GSM1431567	GSE59250
X11432.CD19	450K	beta values from Schmidt et al. 2020	Blood cells	GSM1431627	GSE59250
X11533.CD19	450K	beta values from Schmidt et al. 2020	Blood cells	GSM1431628	GSE59250
X11577.CD19	450K	beta values from Schmidt et al. 2020	Blood cells	GSM1431629	GSE59250
X11538.CD19	450K	beta values from Schmidt et al. 2020	Blood cells	GSM1431630	GSE59250
X11560.CD19	450K	beta values from Schmidt et al. 2020	Blood cells	GSM1431632	GSE59250
X11568.CD19	450K	beta values from Schmidt et al. 2020	Blood cells	GSM1431637	GSE59250
X11558.CD19	450K	beta values from Schmidt et al. 2020	Blood cells	GSM1431638	GSE59250
X11559.CD19	450K	beta values from Schmidt et al. 2020	Blood cells	GSM1431639	GSE59250
X11578.CD19	450K	beta values from Schmidt et al. 2020	Blood cells	GSM1431640	GSE59250
X11579.CD19	450K	beta values from Schmidt et al. 2020	Blood cells	GSM1431662	GSE59250
X3761.Tmem	450K	beta values from Schmidt et al. 2020	Blood cells	GSM1431723	GSE59250
X10576.Tmem	450K	beta values from Schmidt et al. 2020	Blood cells	GSM1431725	GSE59250
X4010.Tmem	450K	beta values from Schmidt et al. 2020	Blood cells	GSM1431727	GSE59250
X5250.Tmem	450K	beta values from Schmidt et al. 2020	Blood cells	GSM1431731	GSE59250
X3541.Tmem	450K	beta values from Schmidt et al. 2020	Blood cells	GSM1431733	GSE59250
X11847.Tmem	450K	beta values from Schmidt et al. 2020	Blood cells	GSM1431734	GSE59250
X11836.Tmem	450K	beta values from Schmidt et al. 2020	Blood cells	GSM1431736	GSE59250
X11861.Tmem	450K	beta values from Schmidt et al. 2020	Blood cells	GSM1431738	GSE59250
X4850.Tmem	450K	beta values from Schmidt et al. 2020	Blood cells	GSM1431740	GSE59250
X11866.Tmem	450K	beta values from Schmidt et al. 2020	Blood cells	GSM1431742	GSE59250
X4010.Tnaive	450K	beta values from Schmidt et al. 2020	Blood cells	GSM1431763	GSE59250
X5250.Tnaive	450K	beta values from Schmidt et al. 2020	Blood cells	GSM1431767	GSE59250
X3761.Tnaive	450K	beta values from Schmidt et al. 2020	Blood cells	GSM1431769	GSE59250
X3541.Tnaive	450K	beta values from Schmidt et al. 2020	Blood cells	GSM1431771	GSE59250
X10576.Tnaive	450K	beta values from Schmidt et al. 2020	Blood cells	GSM1431775	GSE59250
X11847.Tnaive	450K	beta values from Schmidt et al. 2020	Blood cells	GSM1431782	GSE59250
X11861.Tnaive	450K	beta values from Schmidt et al. 2020	Blood cells	GSM1431784	GSE59250
X11866.Tnaive	450K	beta values from Schmidt et al. 2020	Blood cells	GSM1431786	GSE59250
X11836.Tnaive	450K	beta values from Schmidt et al. 2020	Blood cells	GSM1431794	GSE59250
X4850.Tnaive	450K	beta values from Schmidt et al. 2020	Blood cells	GSM1431796	GSE59250
X4010.Treg	450K	beta values from Schmidt et al. 2020	Blood cells	GSM1431818	GSE59250
X3761.Treg	450K	beta values from Schmidt et al. 2020	Blood cells	GSM1431824	GSE59250
X3541.Treg	450K	beta values from Schmidt et al. 2020	Blood cells	GSM1431835	GSE59250
X5250.Treg	450K	beta values from Schmidt et al. 2020	Blood cells	GSM1431837	GSE59250
X10576.Treg	450K	beta values from Schmidt et al. 2020	Blood cells	GSM1431842	GSE59250
X11847.Treg	450K	beta values from Schmidt et al. 2020	Blood cells	GSM1431843	GSE59250
X11836.Treg	450K	beta values from Schmidt et al. 2020	Blood cells	GSM1431845	GSE59250
X11861.Treg	450K	beta values from Schmidt et al. 2020	Blood cells	GSM1431847	GSE59250
X4850.Treg	450K	beta values from Schmidt et al. 2020	Blood cells	GSM1431849	GSE59250
X11866.Treg	450K	beta values from Schmidt et al. 2020	Blood cells	GSM1431851	GSE59250
GSM1446555 Genomic DNA from monocyte_1	450K	beta values from Schmidt et al. 2020	Blood cells	GSM1446555	GSE59796
GSM1446556 Genomic DNA from monocyte_2	450K	beta values from Schmidt et al. 2020	Blood cells	GSM1446556	GSE59796
GSM1446557 Genomic DNA from monocyte_3	450K	beta values from Schmidt et al. 2020	Blood cells	GSM1446557	GSE59796
GSM1446558 Genomic DNA from monocyte_4	450K	beta values from Schmidt et al. 2020	Blood cells	GSM1446558	GSE59796
genomic DNA from HSC of normal bone marrow ID2748	450K	beta values from Schmidt et al. 2020	Blood cells	GSM1548150	GSE63409
genomic DNA from MPP of normal bone marrow ID2748	450K	beta values from Schmidt et al. 2020	Blood cells	GSM1548151	GSE63409
genomic DNA from L-MPP of normal bone marrow ID2748	450K	beta values from Schmidt et al. 2020	Blood cells	GSM1548152	GSE63409
genomic DNA from CMP of normal bone marrow ID2748	450K	beta values from Schmidt et al. 2020	Blood cells	GSM1548153	GSE63409
genomic DNA from GMP of normal bone marrow ID2748	450K	beta values from Schmidt et al. 2020	Blood cells	GSM1548154	GSE63409
genomic DNA from MEP of normal bone marrow ID2748	450K	beta values from Schmidt et al. 2020	Blood cells	GSM1548155	GSE63409
genomic DNA from HSC of normal bone marrow ID2710	450K	beta values from Schmidt et al. 2020	Blood cells	GSM1548156	GSE63409
genomic DNA from MPP of normal bone marrow ID2710	450K	beta values from Schmidt et al. 2020	Blood cells	GSM1548157	GSE63409
genomic DNA from L-MPP of normal bone marrow ID2710	450K	beta values from Schmidt et al. 2020	Blood cells	GSM1548158	GSE63409
genomic DNA from CMP of normal bone marrow ID2710	450K	beta values from Schmidt et al. 2020	Blood cells	GSM1548159	GSE63409
genomic DNA from GMP of normal bone marrow ID2710	450K	beta values from Schmidt et al. 2020	Blood cells	GSM1548160	GSE63409
genomic DNA from MEP of normal bone marrow ID2710	450K	beta values from Schmidt et al. 2020	Blood cells	GSM1548161	GSE63409
genomic DNA from HSC of normal bone marrow ID2712	450K	beta values from Schmidt et al. 2020	Blood cells	GSM1548162	GSE63409
genomic DNA from MPP of normal bone marrow ID2712	450K	beta values from Schmidt et al. 2020	Blood cells	GSM1548163	GSE63409
genomic DNA from L-MPP of normal bone marrow ID2712	450K	beta values from Schmidt et al. 2020	Blood cells	GSM1548164	GSE63409
genomic DNA from CMP of normal bone marrow ID2712	450K	beta values from Schmidt et al. 2020	Blood cells	GSM1548165	GSE63409
genomic DNA from GMP of normal bone marrow ID2712	450K	beta values from Schmidt et al. 2020	Blood cells	GSM1548166	GSE63409
genomic DNA from MEP of normal bone marrow ID2712	450K	beta values from Schmidt et al. 2020	Blood cells	GSM1548167	GSE63409
genomic DNA from HSC of normal bone marrow ID2753	450K	beta values from Schmidt et al. 2020	Blood cells	GSM1548168	GSE63409
genomic DNA from MPP of normal bone marrow ID2753	450K	beta values from Schmidt et al. 2020	Blood cells	GSM1548169	GSE63409
genomic DNA from L-MPP of normal bone marrow ID2753	450K	beta values from Schmidt et al. 2020	Blood cells	GSM1548170	GSE63409
genomic DNA from CMP of normal bone marrow ID2753	450K	beta values from Schmidt et al. 2020	Blood cells	GSM1548171	GSE63409
genomic DNA from GMP of normal bone marrow ID2753	450K	beta values from Schmidt et al. 2020	Blood cells	GSM1548172	GSE63409
genomic DNA from MEP of normal bone marrow ID2753	450K	beta values from Schmidt et al. 2020	Blood cells	GSM1548173	GSE63409
genomic DNA from HSC of normal bone marrow ID2627	450K	beta values from Schmidt et al. 2020	Blood cells	GSM1548174	GSE63409
genomic DNA from MPP of normal bone marrow ID2627	450K	beta values from Schmidt et al. 2020	Blood cells	GSM1548175	GSE63409
genomic DNA from L-MPP of normal bone marrow ID2627	450K	beta values from Schmidt et al. 2020	Blood cells	GSM1548176	GSE63409
genomic DNA from CMP of normal bone marrow ID2627	450K	beta values from Schmidt et al. 2020	Blood cells	GSM1548177	GSE63409
genomic DNA from MEP of normal bone marrow ID2627	450K	beta values from Schmidt et al. 2020	Blood cells	GSM1548178	GSE63409
genomic DNA from GMP of normal bone marrow ID2627	450K	beta values from Schmidt et al. 2020	Blood cells	GSM1548179	GSE63409
gDNA_CD4_Control_rep1	450K	beta values from Schmidt et al. 2020	Blood cells	GSM1847992	GSE71955
gDNA_CD4_Control_rep2	450K	beta values from Schmidt et al. 2020	Blood cells	GSM1847993	GSE71955
gDNA_CD4_Control_rep3	450K	beta values from Schmidt et al. 2020	Blood cells	GSM1847994	GSE71955
gDNA_CD4_Control_rep4	450K	beta values from Schmidt et al. 2020	Blood cells	GSM1847995	GSE71955
gDNA_CD4_Control_rep5	450K	beta values from Schmidt et al. 2020	Blood cells	GSM1847996	GSE71955
gDNA_CD4_Control_rep6	450K	beta values from Schmidt et al. 2020	Blood cells	GSM1847997	GSE71955
gDNA_CD4_Control_rep7	450K	beta values from Schmidt et al. 2020	Blood cells	GSM1847998	GSE71955
gDNA_CD4_Control_rep8	450K	beta values from Schmidt et al. 2020	Blood cells	GSM1847999	GSE71955
gDNA_CD4_Control_rep9	450K	beta values from Schmidt et al. 2020	Blood cells	GSM1848000	GSE71955
gDNA_CD4_Control_rep10	450K	beta values from Schmidt et al. 2020	Blood cells	GSM1848001	GSE71955
gDNA_CD8_Control_rep1	450K	beta values from Schmidt et al. 2020	Blood cells	GSM1848063	GSE71955
gDNA_CD8_Control_rep2	450K	beta values from Schmidt et al. 2020	Blood cells	GSM1848065	GSE71955
gDNA_CD8_Control_rep3	450K	beta values from Schmidt et al. 2020	Blood cells	GSM1848068	GSE71955
gDNA_CD8_Control_rep4	450K	beta values from Schmidt et al. 2020	Blood cells	GSM1848070	GSE71955
gDNA_CD8_Control_rep5	450K	beta values from Schmidt et al. 2020	Blood cells	GSM1848071	GSE71955
gDNA_CD8_Control_rep6	450K	beta values from Schmidt et al. 2020	Blood cells	GSM1848072	GSE71955
gDNA_CD8_Control_rep7	450K	beta values from Schmidt et al. 2020	Blood cells	GSM1848073	GSE71955
gDNA_CD8_Control_rep8	450K	beta values from Schmidt et al. 2020	Blood cells	GSM1848074	GSE71955
gDNA_CD8_Control_rep9	450K	beta values from Schmidt et al. 2020	Blood cells	GSM1848075	GSE71955
gDNA_CD8_Control_rep10	450K	beta values from Schmidt et al. 2020	Blood cells	GSM1848076	GSE71955
F36N: Monocytes DNA from healthy female	450K	beta values from Schmidt et al. 2020	Blood cells	GSM2280166	GSE85647
F23N: Monocytes DNA from healthy female	450K	beta values from Schmidt et al. 2020	Blood cells	GSM2280167	GSE85647
F32N: Monocytes DNA from healthy female	450K	beta values from Schmidt et al. 2020	Blood cells	GSM2280171	GSE85647
F49: Monocytes DNA from healthy female	450K	beta values from Schmidt et al. 2020	Blood cells	GSM2280172	GSE85647
F52: Monocytes DNA from healthy female	450K	beta values from Schmidt et al. 2020	Blood cells	GSM2280173	GSE85647
F33: Monocytes DNA from healthy female	450K	beta values from Schmidt et al. 2020	Blood cells	GSM2280174	GSE85647
genomic DNA from purified CD19+ B cells TJITB5	450K	beta values from Schmidt et al. 2020	Blood cells	GSM2322082	GSE87095
genomic DNA from purified CD19+ B cells TJITB6	450K	beta values from Schmidt et al. 2020	Blood cells	GSM2322083	GSE87095
genomic DNA from purified CD19+ B cells TJITB7	450K	beta values from Schmidt et al. 2020	Blood cells	GSM2322084	GSE87095
genomic DNA from purified CD19+ B cells TJITB8	450K	beta values from Schmidt et al. 2020	Blood cells	GSM2322085	GSE87095
genomic DNA from purified CD19+ B cells TJITB9	450K	beta values from Schmidt et al. 2020	Blood cells	GSM2322086	GSE87095
genomic DNA from purified CD19+ B cells TJITB10	450K	beta values from Schmidt et al. 2020	Blood cells	GSM2322087	GSE87095
genomic DNA from purified CD19+ B cells TJITB11	450K	beta values from Schmidt et al. 2020	Blood cells	GSM2322088	GSE87095
genomic DNA from purified CD19+ B cells TJITB12	450K	beta values from Schmidt et al. 2020	Blood cells	GSM2322089	GSE87095
genomic DNA from purified CD19+ B cells TJITB13	450K	beta values from Schmidt et al. 2020	Blood cells	GSM2322090	GSE87095
genomic DNA from purified CD19+ B cells TJITB14	450K	beta values from Schmidt et al. 2020	Blood cells	GSM2322091	GSE87095
Neutrophil-Control-L1	450K	beta values from Schmidt et al. 2020	Blood cells	GSM2349435	GSE88824
Monocyte-Control-L1	450K	beta values from Schmidt et al. 2020	Blood cells	GSM2349440	GSE88824
Neutrophil-Control-L2	450K	beta values from Schmidt et al. 2020	Blood cells	GSM2349444	GSE88824
Monocyte-Control-L2	450K	beta values from Schmidt et al. 2020	Blood cells	GSM2349449	GSE88824
Neutrophil-Control-L3	450K	beta values from Schmidt et al. 2020	Blood cells	GSM2349453	GSE88824
Monocyte-Control-L3	450K	beta values from Schmidt et al. 2020	Blood cells	GSM2349458	GSE88824
Neutrophil-Control-L4	450K	beta values from Schmidt et al. 2020	Blood cells	GSM2349462	GSE88824
Monocyte-Control-L4	450K	beta values from Schmidt et al. 2020	Blood cells	GSM2349467	GSE88824
Neutrophil-Control-L5	450K	beta values from Schmidt et al. 2020	Blood cells	GSM2349471	GSE88824
Monocyte-Control-L5	450K	beta values from Schmidt et al. 2020	Blood cells	GSM2349476	GSE88824
Neutrophil-Control-L6	450K	beta values from Schmidt et al. 2020	Blood cells	GSM2349479	GSE88824
Monocyte-Control-L6	450K	beta values from Schmidt et al. 2020	Blood cells	GSM2349484	GSE88824
Neutrophil-Control-L7	450K	beta values from Schmidt et al. 2020	Blood cells	GSM2349488	GSE88824
Monocyte-Control-L7	450K	beta values from Schmidt et al. 2020	Blood cells	GSM2349493	GSE88824
Neutrophil-Control-L8	450K	beta values from Schmidt et al. 2020	Blood cells	GSM2349497	GSE88824
Monocyte-Control-L8	450K	beta values from Schmidt et al. 2020	Blood cells	GSM2349502	GSE88824
9344730092_R03C02	450K	beta values from Schmidt et al. 2020	Endothelial cells	GSM2759107	GSE103253
9344730091_R06C01	450K	beta values from Schmidt et al. 2020	Endothelial cells	GSM2759108	GSE103253
9323071014_R04C01	450K	beta values from Schmidt et al. 2020	Endothelial cells	GSM2759109	GSE103253
9344730156_R06C01	450K	beta values from Schmidt et al. 2020	Endothelial cells	GSM2759110	GSE103253
9344715134_R01C02	450K	beta values from Schmidt et al. 2020	Endothelial cells	GSM2759111	GSE103253
9344730058_R01C01	450K	beta values from Schmidt et al. 2020	Endothelial cells	GSM2759112	GSE103253
9344730058_R02C01	450K	beta values from Schmidt et al. 2020	Endothelial cells	GSM2759113	GSE103253
9323071043_R01C02	450K	beta values from Schmidt et al. 2020	Endothelial cells	GSM2759114	GSE103253
9344730013_R02C01	450K	beta values from Schmidt et al. 2020	Endothelial cells	GSM2759115	GSE103253
9323071007_R06C02	450K	beta values from Schmidt et al. 2020	Endothelial cells	GSM2759116	GSE103253
9323071007_R01C01	450K	beta values from Schmidt et al. 2020	Endothelial cells	GSM2759117	GSE103253
9344730097_R05C01	450K	beta values from Schmidt et al. 2020	Endothelial cells	GSM2759118	GSE103253
9323071014_R02C01	450K	beta values from Schmidt et al. 2020	Endothelial cells	GSM2759119	GSE103253
9344730097_R06C02	450K	beta values from Schmidt et al. 2020	Endothelial cells	GSM2759120	GSE103253
9344730058_R06C02	450K	beta values from Schmidt et al. 2020	Endothelial cells	GSM2759121	GSE103253
9323071001_R05C01	450K	beta values from Schmidt et al. 2020	Endothelial cells	GSM2759122	GSE103253
9344730115_R05C02	450K	beta values from Schmidt et al. 2020	Endothelial cells	GSM2759123	GSE103253
9344730163_R06C01	450K	beta values from Schmidt et al. 2020	Endothelial cells	GSM2759124	GSE103253
9323071060_R02C01	450K	beta values from Schmidt et al. 2020	Endothelial cells	GSM2759125	GSE103253
9344730097_R01C02	450K	beta values from Schmidt et al. 2020	Endothelial cells	GSM2759126	GSE103253
9344730069_R02C02	450K	beta values from Schmidt et al. 2020	Endothelial cells	GSM2759127	GSE103253
9344730121_R06C01	450K	beta values from Schmidt et al. 2020	Endothelial cells	GSM2759128	GSE103253
9344730115_R04C02	450K	beta values from Schmidt et al. 2020	Endothelial cells	GSM2759129	GSE103253
9344730097_R01C01	450K	beta values from Schmidt et al. 2020	Endothelial cells	GSM2759130	GSE103253
9344730159_R01C02	450K	beta values from Schmidt et al. 2020	Endothelial cells	GSM2759131	GSE103253
AEC 84	450K	beta values from Schmidt et al. 2020	Endothelial cells	GSM2829677	GSE106099
VEC 84	450K	beta values from Schmidt et al. 2020	Endothelial cells	GSM2829678	GSE106099
AEC 53	450K	beta values from Schmidt et al. 2020	Endothelial cells	GSM2829679	GSE106099
VEC 53	450K	beta values from Schmidt et al. 2020	Endothelial cells	GSM2829680	GSE106099
AEC 112	450K	beta values from Schmidt et al. 2020	Endothelial cells	GSM2829681	GSE106099
VEC 112	450K	beta values from Schmidt et al. 2020	Endothelial cells	GSM2829682	GSE106099
VEC 103	450K	beta values from Schmidt et al. 2020	Endothelial cells	GSM2829683	GSE106099
AEC 103	450K	beta values from Schmidt et al. 2020	Endothelial cells	GSM2829684	GSE106099
VEC 105	450K	beta values from Schmidt et al. 2020	Endothelial cells	GSM2829685	GSE106099
AEC 105	450K	beta values from Schmidt et al. 2020	Endothelial cells	GSM2829686	GSE106099
AEC 92	450K	beta values from Schmidt et al. 2020	Endothelial cells	GSM2829687	GSE106099
VEC 92	450K	beta values from Schmidt et al. 2020	Endothelial cells	GSM2829688	GSE106099
vascular_endothelial_cells_rep1	EPIC	beta values from Schmidt et al. 2020	Endothelial cells	GSM3455806	GSE122126
vascular_endothelial_cells_rep2	EPIC	beta values from Schmidt et al. 2020	Endothelial cells	GSM3455822	GSE122126
Person 5 VeinEndothelialCells Normal	EPIC	IDAT	Endothelial cells	GSM4227393	GSE142439
Person 6 VeinEndothelialCells Normal	EPIC	IDAT	Endothelial cells	GSM4227395	GSE142439
Person 7 VeinEndothelialCells Normal	EPIC	IDAT	Endothelial cells	GSM4227397	GSE142439
Person 8 VeinEndothelialCells Normal	EPIC	IDAT	Endothelial cells	GSM4227399	GSE142439
HDLEC_5112.L	450K	beta values from Schmidt et al. 2020	Endothelial cells	GSM849974	GSE34486
HDBEC_60w.Br.B	450K	beta values from Schmidt et al. 2020	Endothelial cells	GSM849975	GSE34486
HDLEC_3222.L	450K	beta values from Schmidt et al. 2020	Endothelial cells	GSM849976	GSE34486
HDBEC_73w.BaB	450K	beta values from Schmidt et al. 2020	Endothelial cells	GSM849977	GSE34486
HDLEC_8068.L	450K	beta values from Schmidt et al. 2020	Endothelial cells	GSM849978	GSE34486
HDBEC_8068.BEC.P3	450K	beta values from Schmidt et al. 2020	Endothelial cells	GSM849979	GSE34486
HDLEC_20173.L	450K	beta values from Schmidt et al. 2020	Endothelial cells	GSM849980	GSE34486
HDLEC_12156.L	450K	beta values from Schmidt et al. 2020	Endothelial cells	GSM849981	GSE34486
HDLEC_16870.L	450K	beta values from Schmidt et al. 2020	Endothelial cells	GSM849982	GSE34486
HDLEC_6062.L	450K	beta values from Schmidt et al. 2020	Endothelial cells	GSM849983	GSE34486
HDBEC_36.w.B	450K	beta values from Schmidt et al. 2020	Endothelial cells	GSM849984	GSE34486
HDLEC_3307.L	450K	beta values from Schmidt et al. 2020	Endothelial cells	GSM849985	GSE34486
HDLEC_8888.L	450K	beta values from Schmidt et al. 2020	Endothelial cells	GSM849986	GSE34486
HDLEC_17955.L	450K	beta values from Schmidt et al. 2020	Endothelial cells	GSM849987	GSE34486
HDBEC_65.w.Br.B	450K	beta values from Schmidt et al. 2020	Endothelial cells	GSM849988	GSE34486
HDBEC_5112.b.B	450K	beta values from Schmidt et al. 2020	Endothelial cells	GSM849989	GSE34486
HudsonAlpha_MethylArray_HUVEC_Methyl450K	450K	beta values from Schmidt et al. 2020	Endothelial cells	GSM999364	GSE40699
Human mammary endothelial cell genomic DNA [HMMEC_1]	450K	beta values from Schmidt et al. 2020	Endothelial cells	GSM1936940	GSE74877
HUVEC_donor1_P4	450K	beta values from Schmidt et al. 2020	Endothelial cells	GSM2186934	GSE82234
HUVEC_donor2_P4	450K	beta values from Schmidt et al. 2020	Endothelial cells	GSM2186935	GSE82234
HUVEC_donor3_P4	450K	beta values from Schmidt et al. 2020	Endothelial cells	GSM2186936	GSE82234
HUVEC	450K	beta values from Schmidt et al. 2020	Endothelial cells	GSM2323983	GSE87177
PAE551_P13	450K	beta values from Schmidt et al. 2020	Endothelial cells	GSM2650820	GSE99716
Human epidermal melanocyte-dark genomic DNA [HEM-d_1]	450K	beta values from Schmidt et al. 2020	Epidermal cells	GSM1936935	GSE74877
Human epidermal melanocyte-medium genomic DNA [HEM-m_1]	450K	beta values from Schmidt et al. 2020	Epidermal cells	GSM1936936	GSE74877
Human epidermal melanocyte-light genomic DNA [HEM-l_1]	450K	beta values from Schmidt et al. 2020	Epidermal cells	GSM1936938	GSE74877
Human epidermal keratinocyte-adult genomic DNA [HEK-a_1]	450K	beta values from Schmidt et al. 2020	Epidermal cells	GSM1936939	GSE74877
WH017_Control	450K	beta values from Schmidt et al. 2020	Epithelial cells	GSM2934939	GSE109042
WH018_Control	450K	beta values from Schmidt et al. 2020	Epithelial cells	GSM2934940	GSE109042
WH019_Control	450K	beta values from Schmidt et al. 2020	Epithelial cells	GSM2934941	GSE109042
WH021_Control	450K	beta values from Schmidt et al. 2020	Epithelial cells	GSM2934942	GSE109042
WH022_Control	450K	beta values from Schmidt et al. 2020	Epithelial cells	GSM2934943	GSE109042
WH023_Control	450K	beta values from Schmidt et al. 2020	Epithelial cells	GSM2934944	GSE109042
lung_epithelial_cells_rep2	EPIC	beta values from Schmidt et al. 2020	Epithelial cells	GSM3455823	GSE122126
lung_epithelial_cells_rep1	EPIC	beta values from Schmidt et al. 2020	Epithelial cells	GSM3455824	GSE122126
colon_epithelial_cells_rep1	EPIC	beta values from Schmidt et al. 2020	Epithelial cells	GSM3455852	GSE122126
colon_epithelial_cells_rep2	EPIC	beta values from Schmidt et al. 2020	Epithelial cells	GSM3455863	GSE122126
colon_epithelial_cells_rep3	EPIC	beta values from Schmidt et al. 2020	Epithelial cells	GSM3455864	GSE122126
lung_epithelial_cells_rep3	EPIC	beta values from Schmidt et al. 2020	Epithelial cells	GSM3455865	GSE122126
HudsonAlpha_MethylArray_HIPEpiC_Methyl450K	450K	beta values from Schmidt et al. 2020	Epithelial cells	GSM999336	GSE40699
HudsonAlpha_MethylArray_RPTEC_Methyl450K	450K	beta values from Schmidt et al. 2020	Epithelial cells	GSM999343	GSE40699
HudsonAlpha_MethylArray_HAEpiC_Methyl450K	450K	beta values from Schmidt et al. 2020	Epithelial cells	GSM999355	GSE40699
HudsonAlpha_MethylArray_NHBE_Methyl450K	450K	beta values from Schmidt et al. 2020	Epithelial cells	GSM999358	GSE40699
HudsonAlpha_MethylArray_HRE_Methyl450K	450K	beta values from Schmidt et al. 2020	Epithelial cells	GSM999361	GSE40699
HudsonAlpha_MethylArray_HRPEpiC_Methyl450K	450K	beta values from Schmidt et al. 2020	Epithelial cells	GSM999362	GSE40699
HudsonAlpha_MethylArray_PrEC_Methyl450K	450K	beta values from Schmidt et al. 2020	Epithelial cells	GSM999369	GSE40699
HudsonAlpha_MethylArray_HEEpiC_Methyl450K	450K	beta values from Schmidt et al. 2020	Epithelial cells	GSM999378	GSE40699
HudsonAlpha_MethylArray_HCPEpiC_Methyl450K	450K	beta values from Schmidt et al. 2020	Epithelial cells	GSM999380	GSE40699
HudsonAlpha_MethylArray_HNPCEpiC_Methyl450K	450K	beta values from Schmidt et al. 2020	Epithelial cells	GSM999384	GSE40699
HudsonAlpha_MethylArray_HMEC_Methyl450K	450K	beta values from Schmidt et al. 2020	Epithelial cells	GSM999385	GSE40699
HudsonAlpha_MethylArray_HRCEpiC_Methyl450K	450K	beta values from Schmidt et al. 2020	Epithelial cells	GSM999390	GSE40699
HudsonAlpha_MethylArray_HPAEpiC_Methyl450K	450K	beta values from Schmidt et al. 2020	Epithelial cells	GSM999391	GSE40699
Human mammary epithelial cell genomic DNA [HMEpiC_1]	450K	beta values from Schmidt et al. 2020	Epithelial cells	GSM1936934	GSE74877
AEC methylation data_a7d1_4fec	450K	beta values from Schmidt et al. 2020	Epithelial cells	GSM2277236	GSE85566
AEC methylation data_545c_49f9	450K	beta values from Schmidt et al. 2020	Epithelial cells	GSM2277237	GSE85566
AEC methylation data_2800_4691	450K	beta values from Schmidt et al. 2020	Epithelial cells	GSM2277238	GSE85566
AEC methylation data_b3ae_412f	450K	beta values from Schmidt et al. 2020	Epithelial cells	GSM2277239	GSE85566
AEC methylation data_9baa_4554	450K	beta values from Schmidt et al. 2020	Epithelial cells	GSM2277240	GSE85566
AEC methylation data_3d3b_40f5	450K	beta values from Schmidt et al. 2020	Epithelial cells	GSM2277241	GSE85566
NHBEC	450K	beta values from Schmidt et al. 2020	Epithelial cells	GSM2438425	GSE92843
Normal lung fibroblast 1	450K	beta values from Schmidt et al. 2020	Fibroblasts	GSM2863079	GSE107226
Normal lung fibroblast 2	450K	beta values from Schmidt et al. 2020	Fibroblasts	GSM2863080	GSE107226
Normal lung fibroblast 3	450K	beta values from Schmidt et al. 2020	Fibroblasts	GSM2863081	GSE107226
Normal lung fibroblast 4	450K	beta values from Schmidt et al. 2020	Fibroblasts	GSM2863082	GSE107226
parenchymal fibroblasts 7297_lg_p4	450K	beta values from Schmidt et al. 2020	Fibroblasts	GSM3030020	GSE111396
airway fibroblasts HAF071	450K	beta values from Schmidt et al. 2020	Fibroblasts	GSM3030027	GSE111396
airway fibroblasts HAF073	450K	beta values from Schmidt et al. 2020	Fibroblasts	GSM3030028	GSE111396
airway fibroblasts HAF074	450K	beta values from Schmidt et al. 2020	Fibroblasts	GSM3030029	GSE111396
airway fibroblasts HAF082	450K	beta values from Schmidt et al. 2020	Fibroblasts	GSM3030032	GSE111396
airway fibroblasts HAF090	450K	beta values from Schmidt et al. 2020	Fibroblasts	GSM3030034	GSE111396
airway fibroblasts HAF091	450K	beta values from Schmidt et al. 2020	Fibroblasts	GSM3030035	GSE111396
airway fibroblasts HAF146	450K	beta values from Schmidt et al. 2020	Fibroblasts	GSM3030039	GSE111396
parenchymal fibroblasts ham001_p4	450K	beta values from Schmidt et al. 2020	Fibroblasts	GSM3030041	GSE111396
parenchymal fibroblasts ham006_p4	450K	beta values from Schmidt et al. 2020	Fibroblasts	GSM3030042	GSE111396
parenchymal fibroblasts ham007_p4	450K	beta values from Schmidt et al. 2020	Fibroblasts	GSM3030044	GSE111396
parenchymal fibroblasts HAM011	450K	beta values from Schmidt et al. 2020	Fibroblasts	GSM3030045	GSE111396
parenchymal fibroblasts ham014_p4	450K	beta values from Schmidt et al. 2020	Fibroblasts	GSM3030046	GSE111396
parenchymal fibroblasts HAM020_lg	450K	beta values from Schmidt et al. 2020	Fibroblasts	GSM3030047	GSE111396
Person 1 SkinFibroblasts Normal	EPIC	IDAT	Fibroblasts	GSM4227385	GSE142439
Person 2 SkinFibroblasts Normal	EPIC	IDAT	Fibroblasts	GSM4227387	GSE142439
Person 3 SkinFibroblasts Normal	EPIC	IDAT	Fibroblasts	GSM4227389	GSE142439
Person 4 SkinFibroblasts Normal	EPIC	IDAT	Fibroblasts	GSM4227391	GSE142439
HudsonAlpha_MethylArray_IMR90_Methyl450K	450K	beta values from Schmidt et al. 2020	Fibroblasts	GSM999340	GSE40699
HudsonAlpha_MethylArray_AG04449_Methyl450K	450K	beta values from Schmidt et al. 2020	Fibroblasts	GSM999344	GSE40699
HudsonAlpha_MethylArray_AG04450_Methyl450K	450K	beta values from Schmidt et al. 2020	Fibroblasts	GSM999345	GSE40699
HudsonAlpha_MethylArray_AG09309_Methyl450K	450K	beta values from Schmidt et al. 2020	Fibroblasts	GSM999347	GSE40699
HudsonAlpha_MethylArray_AG09319_Methyl450K	450K	beta values from Schmidt et al. 2020	Fibroblasts	GSM999348	GSE40699
HudsonAlpha_MethylArray_AG10803_Methyl450K	450K	beta values from Schmidt et al. 2020	Fibroblasts	GSM999349	GSE40699
HudsonAlpha_MethylArray_HCF_Methyl450K	450K	beta values from Schmidt et al. 2020	Fibroblasts	GSM999382	GSE40699
Fibros_1	450K	beta values from Schmidt et al. 2020	Fibroblasts	GSM1027673	GSE41933
Fibros_2	450K	beta values from Schmidt et al. 2020	Fibroblasts	GSM1027674	GSE41933
Fibros_3	450K	beta values from Schmidt et al. 2020	Fibroblasts	GSM1027675	GSE41933
genomic DNA from fibroblasts FIB-SP-09-CON	450K	beta values from Schmidt et al. 2020	Fibroblasts	GSM1255314	GSE51921
genomic DNA from fibroblasts FIB-SP-11-CON	450K	beta values from Schmidt et al. 2020	Fibroblasts	GSM1255315	GSE51921
genomic DNA from fibroblasts FIB-SP-17-CON	450K	beta values from Schmidt et al. 2020	Fibroblasts	GSM1255316	GSE51921
GM01650	450K	beta values from Schmidt et al. 2020	Fibroblasts	GSM1257671	GSE52025
GM01653	450K	beta values from Schmidt et al. 2020	Fibroblasts	GSM1257672	GSE52025
Ind1_Fibroblast [Methylation]	450K	beta values from Schmidt et al. 2020	Fibroblasts	GSM1586894	GSE65078
Ind4_Fibroblast [Methylation]	450K	beta values from Schmidt et al. 2020	Fibroblasts	GSM1586896	GSE65078
Ind2_Fibroblast [Methylation]	450K	beta values from Schmidt et al. 2020	Fibroblasts	GSM1586899	GSE65078
Ind3_Fibroblast [Methylation]	450K	beta values from Schmidt et al. 2020	Fibroblasts	GSM1586903	GSE65078
Control2 Fibroblast	450K	beta values from Schmidt et al. 2020	Fibroblasts	GSM1664392	GSE68134
Control3 Fibroblast	450K	beta values from Schmidt et al. 2020	Fibroblasts	GSM1664393	GSE68134
Control1 Fibroblast	450K	beta values from Schmidt et al. 2020	Fibroblasts	GSM1664394	GSE68134
Patient_18_Control fibroblasts	450K	beta values from Schmidt et al. 2020	Fibroblasts	GSM1684337	GSE68851
Patient_25_Control fibroblasts	450K	beta values from Schmidt et al. 2020	Fibroblasts	GSM1684338	GSE68851
Patient_26_Control fibroblasts	450K	beta values from Schmidt et al. 2020	Fibroblasts	GSM1684339	GSE68851
Patient_27_Control fibroblasts	450K	beta values from Schmidt et al. 2020	Fibroblasts	GSM1684340	GSE68851
Patient_28_Control fibroblasts	450K	beta values from Schmidt et al. 2020	Fibroblasts	GSM1684341	GSE68851
Patient_5_Control fibroblasts	450K	beta values from Schmidt et al. 2020	Fibroblasts	GSM1684342	GSE68851
Patient_12_Control fibroblasts	450K	beta values from Schmidt et al. 2020	Fibroblasts	GSM1684343	GSE68851
Patient_13_Control fibroblasts	450K	beta values from Schmidt et al. 2020	Fibroblasts	GSM1684344	GSE68851
Patient_14_Control fibroblasts	450K	beta values from Schmidt et al. 2020	Fibroblasts	GSM1684345	GSE68851
Patient_16_Control fibroblasts	450K	beta values from Schmidt et al. 2020	Fibroblasts	GSM1684346	GSE68851
Patient_6_Control fibroblasts	450K	beta values from Schmidt et al. 2020	Fibroblasts	GSM1684347	GSE68851
Patient_9_Control fibroblasts	450K	beta values from Schmidt et al. 2020	Fibroblasts	GSM1684348	GSE68851
Human dermal fibroblast-adult genomic DNA [HDF-a_1]	450K	beta values from Schmidt et al. 2020	Fibroblasts	GSM1936932	GSE74877
Human mammary fibroblast genomic DNA [HMF_1]	450K	beta values from Schmidt et al. 2020	Fibroblasts	GSM1936933	GSE74877
2540.Dura	450K	beta values from Schmidt et al. 2020	Fibroblasts	GSM2044699	GSE77135
2540.Scalp	450K	beta values from Schmidt et al. 2020	Fibroblasts	GSM2044700	GSE77135
2533.Scalp	450K	beta values from Schmidt et al. 2020	Fibroblasts	GSM2044701	GSE77135
5008.Dura	450K	beta values from Schmidt et al. 2020	Fibroblasts	GSM2044702	GSE77135
5008.Scalp	450K	beta values from Schmidt et al. 2020	Fibroblasts	GSM2044703	GSE77135
2328.Dura	450K	beta values from Schmidt et al. 2020	Fibroblasts	GSM2044704	GSE77135
2328.Scalp	450K	beta values from Schmidt et al. 2020	Fibroblasts	GSM2044705	GSE77135
5054.Dura	450K	beta values from Schmidt et al. 2020	Fibroblasts	GSM2044706	GSE77135
5054.Scalp	450K	beta values from Schmidt et al. 2020	Fibroblasts	GSM2044707	GSE77135
2385.Dura	450K	beta values from Schmidt et al. 2020	Fibroblasts	GSM2044708	GSE77135
2385.Scalp	450K	beta values from Schmidt et al. 2020	Fibroblasts	GSM2044709	GSE77135
2371.Dura	450K	beta values from Schmidt et al. 2020	Fibroblasts	GSM2044710	GSE77135
2371.Scalp	450K	beta values from Schmidt et al. 2020	Fibroblasts	GSM2044711	GSE77135
2429.Dura	450K	beta values from Schmidt et al. 2020	Fibroblasts	GSM2044712	GSE77135
2429.Scalp	450K	beta values from Schmidt et al. 2020	Fibroblasts	GSM2044713	GSE77135
2435.Dura	450K	beta values from Schmidt et al. 2020	Fibroblasts	GSM2044714	GSE77135
2435.Scalp	450K	beta values from Schmidt et al. 2020	Fibroblasts	GSM2044715	GSE77135
2520.Scalp	450K	beta values from Schmidt et al. 2020	Fibroblasts	GSM2044716	GSE77135
2520.Dura	450K	beta values from Schmidt et al. 2020	Fibroblasts	GSM2044717	GSE77135
2468.Dura	450K	beta values from Schmidt et al. 2020	Fibroblasts	GSM2044718	GSE77135
HM450 NPF1	450K	beta values from Schmidt et al. 2020	Fibroblasts	GSM2299155	GSE86258
HM450 NPF2	450K	beta values from Schmidt et al. 2020	Fibroblasts	GSM2299156	GSE86258
HM450 NPF3	450K	beta values from Schmidt et al. 2020	Fibroblasts	GSM2299157	GSE86258
HM450 NPF4	450K	beta values from Schmidt et al. 2020	Fibroblasts	GSM2299158	GSE86258
HM450 NPF5	450K	beta values from Schmidt et al. 2020	Fibroblasts	GSM2299159	GSE86258
HM450 NPF6	450K	beta values from Schmidt et al. 2020	Fibroblasts	GSM2299160	GSE86258
HM450 NPF7	450K	beta values from Schmidt et al. 2020	Fibroblasts	GSM2299161	GSE86258
NAF A	450K	beta values from Schmidt et al. 2020	Fibroblasts	GSM2309161	GSE86829
NAF B	450K	beta values from Schmidt et al. 2020	Fibroblasts	GSM2309162	GSE86829
NAF C	450K	beta values from Schmidt et al. 2020	Fibroblasts	GSM2309163	GSE86829
PHDF 13	450K	beta values from Schmidt et al. 2020	Fibroblasts	GSM2496118	GSE95096
Dnr06_M_18_CTRL_Glia	450K	IDAT	Glia	GSM2808885	GSE66351
Dnr13_F_77_CTRL_Glia	450K	IDAT	Glia	GSM2808893	GSE66351
genomic DNA from Control Frontal Cortex glia 1	450K	beta values from Schmidt et al. 2020	Glia	GSM1921514	GSE74486
genomic DNA from Control Frontal Cortex glia 2	450K	beta values from Schmidt et al. 2020	Glia	GSM1921515	GSE74486
genomic DNA from Control Frontal Cortex glia 3	450K	beta values from Schmidt et al. 2020	Glia	GSM1921516	GSE74486
genomic DNA from Control Frontal Cortex glia 4	450K	beta values from Schmidt et al. 2020	Glia	GSM1921517	GSE74486
genomic DNA from Control Frontal Cortex glia 5	450K	beta values from Schmidt et al. 2020	Glia	GSM1921518	GSE74486
genomic DNA from Control Frontal Cortex glia 6	450K	beta values from Schmidt et al. 2020	Glia	GSM1921519	GSE74486
genomic DNA from Control Frontal Cortex glia 7	450K	beta values from Schmidt et al. 2020	Glia	GSM1921520	GSE74486
t145_glia	450K	beta values from Schmidt et al. 2020	Glia	GSM2086876	GSE79144
t3867_glia	450K	beta values from Schmidt et al. 2020	Glia	GSM2086881	GSE79144
t3966_glia	450K	beta values from Schmidt et al. 2020	Glia	GSM2086882	GSE79144
t4303_glia	450K	beta values from Schmidt et al. 2020	Glia	GSM2086888	GSE79144
t4307_glia	450K	beta values from Schmidt et al. 2020	Glia	GSM2086889	GSE79144
t4415_glia	450K	beta values from Schmidt et al. 2020	Glia	GSM2086891	GSE79144
t4444_glia	450K	beta values from Schmidt et al. 2020	Glia	GSM2086892	GSE79144
t4518_glia	450K	beta values from Schmidt et al. 2020	Glia	GSM2086894	GSE79144
t4534_glia	450K	beta values from Schmidt et al. 2020	Glia	GSM2086895	GSE79144
t4931_glia	450K	beta values from Schmidt et al. 2020	Glia	GSM2086897	GSE79144
hepatocytes_rep1	450K	beta values from Schmidt et al. 2020	Hepatocytes	GSM3455774	GSE122126
hepatocytes_rep2	EPIC	beta values from Schmidt et al. 2020	Hepatocytes	GSM3455825	GSE122126
hepatocytes_rep3	EPIC	beta values from Schmidt et al. 2020	Hepatocytes	GSM3455833	GSE122126
HudsonAlpha_MethylArray_Hepatocytes_Methyl450K	450K	beta values from Schmidt et al. 2020	Hepatocytes	GSM999339	GSE40699
Plated_hepatocyte1	450K	beta values from Schmidt et al. 2020	Hepatocytes	GSM1487274	GSE60753
Plated_hepatocyte10	450K	beta values from Schmidt et al. 2020	Hepatocytes	GSM1487275	GSE60753
Plated_hepatocyte11	450K	beta values from Schmidt et al. 2020	Hepatocytes	GSM1487276	GSE60753
Plated_hepatocyte13	450K	beta values from Schmidt et al. 2020	Hepatocytes	GSM1487278	GSE60753
Plated_hepatocyte14	450K	beta values from Schmidt et al. 2020	Hepatocytes	GSM1487279	GSE60753
Plated_hepatocyte15	450K	beta values from Schmidt et al. 2020	Hepatocytes	GSM1487280	GSE60753
Plated_hepatocyte16	450K	beta values from Schmidt et al. 2020	Hepatocytes	GSM1487281	GSE60753
Plated_hepatocyte17	450K	beta values from Schmidt et al. 2020	Hepatocytes	GSM1487282	GSE60753
Plated_hepatocyte2	450K	beta values from Schmidt et al. 2020	Hepatocytes	GSM1487283	GSE60753
Plated_hepatocyte3	450K	beta values from Schmidt et al. 2020	Hepatocytes	GSM1487284	GSE60753
Plated_hepatocyte4	450K	beta values from Schmidt et al. 2020	Hepatocytes	GSM1487285	GSE60753
Plated_hepatocyte5	450K	beta values from Schmidt et al. 2020	Hepatocytes	GSM1487286	GSE60753
Plated_hepatocyte6	450K	beta values from Schmidt et al. 2020	Hepatocytes	GSM1487287	GSE60753
Plated_hepatocyte7	450K	beta values from Schmidt et al. 2020	Hepatocytes	GSM1487288	GSE60753
Plated_hepatocyte8	450K	beta values from Schmidt et al. 2020	Hepatocytes	GSM1487289	GSE60753
genomic DNA from IPSC IPSC.SP-09-CON	450K	beta values from Schmidt et al. 2020	Induced pluripotent stem cells	GSM1255307	GSE51921
genomic DNA from IPSC IPSC.SP-11-CON	450K	beta values from Schmidt et al. 2020	Induced pluripotent stem cells	GSM1255308	GSE51921
genomic DNA from IPSC IPSC.SP-17-CON	450K	beta values from Schmidt et al. 2020	Induced pluripotent stem cells	GSM1255309	GSE51921
Ind1_F-iPSC [Methylation]	450K	beta values from Schmidt et al. 2020	Induced pluripotent stem cells	GSM1586887	GSE65078
Ind3_F-iPSC [Methylation]	450K	beta values from Schmidt et al. 2020	Induced pluripotent stem cells	GSM1586898	GSE65078
Ind2_F-iPSC [Methylation]	450K	beta values from Schmidt et al. 2020	Induced pluripotent stem cells	GSM1586905	GSE65078
Ind4_F-iPSC [Methylation]	450K	beta values from Schmidt et al. 2020	Induced pluripotent stem cells	GSM1586910	GSE65078
Control2 iPS1	450K	beta values from Schmidt et al. 2020	Induced pluripotent stem cells	GSM1664402	GSE68134
Control3 iPS1	450K	beta values from Schmidt et al. 2020	Induced pluripotent stem cells	GSM1664405	GSE68134
Control1 iPS1	450K	beta values from Schmidt et al. 2020	Induced pluripotent stem cells	GSM1664406	GSE68134
AT_MSC_1	450K	beta values from Schmidt et al. 2020	Mesenchymal stem cells	GSM1027664	GSE41933
AT_MSC_2	450K	beta values from Schmidt et al. 2020	Mesenchymal stem cells	GSM1027665	GSE41933
AT_MSC_3	450K	beta values from Schmidt et al. 2020	Mesenchymal stem cells	GSM1027666	GSE41933
cord_MSC_1	450K	beta values from Schmidt et al. 2020	Mesenchymal stem cells	GSM1027667	GSE41933
cord_MSC_2	450K	beta values from Schmidt et al. 2020	Mesenchymal stem cells	GSM1027668	GSE41933
cord_MSC_3	450K	beta values from Schmidt et al. 2020	Mesenchymal stem cells	GSM1027669	GSE41933
BM_MSC_1	450K	beta values from Schmidt et al. 2020	Mesenchymal stem cells	GSM1027670	GSE41933
BM_MSC_2	450K	beta values from Schmidt et al. 2020	Mesenchymal stem cells	GSM1027671	GSE41933
BM_MSC_3	450K	beta values from Schmidt et al. 2020	Mesenchymal stem cells	GSM1027672	GSE41933
MSC cultured in human MSC media, MSC-1	450K	beta values from Schmidt et al. 2020	Mesenchymal stem cells	GSM1259848	GSE52112
MSC cultured in human MSC media, MSC-2	450K	beta values from Schmidt et al. 2020	Mesenchymal stem cells	GSM1259849	GSE52112
MSC cultured in human MSC media, MSC-3	450K	beta values from Schmidt et al. 2020	Mesenchymal stem cells	GSM1259850	GSE52112
MSC cultured in human MSC media, MSC-4	450K	beta values from Schmidt et al. 2020	Mesenchymal stem cells	GSM1259851	GSE52112
MSC cultured in human MSC media, MSC-5	450K	beta values from Schmidt et al. 2020	Mesenchymal stem cells	GSM1259852	GSE52112
MSC cultured in human MSC media, MSC-6	450K	beta values from Schmidt et al. 2020	Mesenchymal stem cells	GSM1259853	GSE52112
MSC cultured in human MSC media, MSC-7	450K	beta values from Schmidt et al. 2020	Mesenchymal stem cells	GSM1259854	GSE52112
MSC cultured in human MSC media, MSC-8	450K	beta values from Schmidt et al. 2020	Mesenchymal stem cells	GSM1259855	GSE52112
MSC cultured in human MSC media, MSC-9	450K	beta values from Schmidt et al. 2020	Mesenchymal stem cells	GSM1259856	GSE52112
MSC cultured in human MSC media, MSC-10	450K	beta values from Schmidt et al. 2020	Mesenchymal stem cells	GSM1259857	GSE52112
MSC cultured in human MSC media, MSC-11	450K	beta values from Schmidt et al. 2020	Mesenchymal stem cells	GSM1259858	GSE52112
MSC cultured in human MSC media, MSC-12	450K	beta values from Schmidt et al. 2020	Mesenchymal stem cells	GSM1259859	GSE52112
MSC cultured in human MSC media, MSC-13	450K	beta values from Schmidt et al. 2020	Mesenchymal stem cells	GSM1259860	GSE52112
MSC cultured in human MSC media, MSC-14	450K	beta values from Schmidt et al. 2020	Mesenchymal stem cells	GSM1259861	GSE52112
MSC cultured in human MSC media, MSC-15	450K	beta values from Schmidt et al. 2020	Mesenchymal stem cells	GSM1259862	GSE52112
MSC cultured in human MSC media, MSC-16	450K	beta values from Schmidt et al. 2020	Mesenchymal stem cells	GSM1259863	GSE52112
MSC cultured in human MSC media, MSC-17	450K	beta values from Schmidt et al. 2020	Mesenchymal stem cells	GSM1259864	GSE52112
MSC cultured in human MSC media, MSC-18	450K	beta values from Schmidt et al. 2020	Mesenchymal stem cells	GSM1259865	GSE52112
MSC cultured in human MSC media, MSC-19	450K	beta values from Schmidt et al. 2020	Mesenchymal stem cells	GSM1259866	GSE52112
MSC cultured in human MSC media, MSC-20	450K	beta values from Schmidt et al. 2020	Mesenchymal stem cells	GSM1259867	GSE52112
MSC cultured in human MSC media, MSC-21	450K	beta values from Schmidt et al. 2020	Mesenchymal stem cells	GSM1512025	GSE52112
MSC cultured in human MSC media, MSC-22	450K	beta values from Schmidt et al. 2020	Mesenchymal stem cells	GSM1512026	GSE52112
MSC cultured in human MSC media, MSC-23	450K	beta values from Schmidt et al. 2020	Mesenchymal stem cells	GSM1512027	GSE52112
MSC cultured in human MSC media, MSC-24	450K	beta values from Schmidt et al. 2020	Mesenchymal stem cells	GSM1512028	GSE52112
MSC cultured in human MSC media, MSC-25	450K	beta values from Schmidt et al. 2020	Mesenchymal stem cells	GSM1512029	GSE52112
MSC cultured in human MSC media, MSC-26	450K	beta values from Schmidt et al. 2020	Mesenchymal stem cells	GSM1512030	GSE52112
MSC cultured in human MSC media, MSC-27	450K	beta values from Schmidt et al. 2020	Mesenchymal stem cells	GSM1512031	GSE52112
MSC cultured in human MSC media, MSC-28	450K	beta values from Schmidt et al. 2020	Mesenchymal stem cells	GSM1512032	GSE52112
MSC cultured in human MSC media, MSC-29	450K	beta values from Schmidt et al. 2020	Mesenchymal stem cells	GSM1512033	GSE52112
MSC cultured in human MSC media, MSC-30	450K	beta values from Schmidt et al. 2020	Mesenchymal stem cells	GSM1512034	GSE52112
MSC cultured in human MSC media, MSC-31	450K	beta values from Schmidt et al. 2020	Mesenchymal stem cells	GSM1512035	GSE52112
MSC cultured in human MSC media, MSC-32	450K	beta values from Schmidt et al. 2020	Mesenchymal stem cells	GSM1512036	GSE52112
MSC cultured in human MSC media, MSC-33	450K	beta values from Schmidt et al. 2020	Mesenchymal stem cells	GSM1512037	GSE52112
MSC cultured in human MSC media, MSC-34	450K	beta values from Schmidt et al. 2020	Mesenchymal stem cells	GSM1512038	GSE52112
Human mesenchymal stem cell-bone marrow genomic DNA [HMSC-bm_1]	450K	beta values from Schmidt et al. 2020	Mesenchymal stem cells	GSM1936937	GSE74877
healthy donor control 3999875003_R05C01	450K	beta values from Schmidt et al. 2020	Mesenchymal stem cells	GSM2101233	GSE79695
healthy donor control 3999875022_R05C01	450K	beta values from Schmidt et al. 2020	Mesenchymal stem cells	GSM2101234	GSE79695
healthy donor control 3999875024_R05C01	450K	beta values from Schmidt et al. 2020	Mesenchymal stem cells	GSM2101235	GSE79695
healthy donor control 3999875028_R05C01	450K	beta values from Schmidt et al. 2020	Mesenchymal stem cells	GSM2101236	GSE79695
healthy donor control 9379086150_R02C02	450K	beta values from Schmidt et al. 2020	Mesenchymal stem cells	GSM2101237	GSE79695
healthy donor control 9379086150_R04C02	450K	beta values from Schmidt et al. 2020	Mesenchymal stem cells	GSM2101238	GSE79695
healthy donor control 9379086150_R06C02	450K	beta values from Schmidt et al. 2020	Mesenchymal stem cells	GSM2101239	GSE79695
healthy donor control 10006823005_R03C02	450K	beta values from Schmidt et al. 2020	Mesenchymal stem cells	GSM2101240	GSE79695
healthy donor control 10006823010_R01C02	450K	beta values from Schmidt et al. 2020	Mesenchymal stem cells	GSM2101241	GSE79695
healthy donor control 10006823012_R01C02	450K	beta values from Schmidt et al. 2020	Mesenchymal stem cells	GSM2101242	GSE79695
healthy donor control 10006823017_R05C01	450K	beta values from Schmidt et al. 2020	Mesenchymal stem cells	GSM2101243	GSE79695
healthy donor control 10006823019_R05C01	450K	beta values from Schmidt et al. 2020	Mesenchymal stem cells	GSM2101244	GSE79695
MSC_donor1_P2_HPL [Illumina]	450K	beta values from Schmidt et al. 2020	Mesenchymal stem cells	GSM2340959	GSE87797
MSC_donor1_P2_FCS [Illumina]	450K	beta values from Schmidt et al. 2020	Mesenchymal stem cells	GSM2340960	GSE87797
MSC_donor2_P2_HPL [Illumina]	450K	beta values from Schmidt et al. 2020	Mesenchymal stem cells	GSM2340961	GSE87797
MSC_donor2_P2_FCS [Illumina]	450K	beta values from Schmidt et al. 2020	Mesenchymal stem cells	GSM2340962	GSE87797
MSC_donor3_P2_HPL [Illumina]	450K	beta values from Schmidt et al. 2020	Mesenchymal stem cells	GSM2340963	GSE87797
MSC_donor3_P2_FCS [Illumina]	450K	beta values from Schmidt et al. 2020	Mesenchymal stem cells	GSM2340964	GSE87797
MSC_donor4_P2_HPL [Illumina]	450K	beta values from Schmidt et al. 2020	Mesenchymal stem cells	GSM2340965	GSE87797
MSC_donor4_P2_FCS [Illumina]	450K	beta values from Schmidt et al. 2020	Mesenchymal stem cells	GSM2340966	GSE87797
MSC_donor5_P2_HPL [Illumina]	450K	beta values from Schmidt et al. 2020	Mesenchymal stem cells	GSM2340967	GSE87797
MSC_donor5_P2_FCS [Illumina]	450K	beta values from Schmidt et al. 2020	Mesenchymal stem cells	GSM2340968	GSE87797
MSC_donor6_P2_HPL [Illumina]	450K	beta values from Schmidt et al. 2020	Mesenchymal stem cells	GSM2340969	GSE87797
MSC_donor6_P2_FCS [Illumina]	450K	beta values from Schmidt et al. 2020	Mesenchymal stem cells	GSM2340970	GSE87797
HudsonAlpha_MethylArray_SKMC_Methyl450K	450K	beta values from Schmidt et al. 2020	Muscle cells	GSM999335	GSE40699
HudsonAlpha_MethylArray_AoSMC_Methyl450K	450K	beta values from Schmidt et al. 2020	Muscle cells	GSM999356	GSE40699
HudsonAlpha_MethylArray_HCM_Methyl450K	450K	beta values from Schmidt et al. 2020	Muscle cells	GSM999381	GSE40699
AB 430	450K	beta values from Schmidt et al. 2020	Muscle stem cells	GSM1289142	GSE53302
AB 439	450K	beta values from Schmidt et al. 2020	Muscle stem cells	GSM1289143	GSE53302
AB 447	450K	beta values from Schmidt et al. 2020	Muscle stem cells	GSM1289144	GSE53302
AB 451	450K	beta values from Schmidt et al. 2020	Muscle stem cells	GSM1289145	GSE53302
AB 431	450K	beta values from Schmidt et al. 2020	Muscle stem cells	GSM1289146	GSE53302
AB 452	450K	beta values from Schmidt et al. 2020	Muscle stem cells	GSM1289147	GSE53302
cortical_neurons_rep1	450K	beta values from Schmidt et al. 2020	Neurons	GSM3455773	GSE122126
cortical_neurons_rep2	EPIC	beta values from Schmidt et al. 2020	Neurons	GSM3455834	GSE122126
cortical_neurons_rep3	EPIC	beta values from Schmidt et al. 2020	Neurons	GSM3455835	GSE122126
Dnr06_M_18_CTRL_Neuron	450K	IDAT	Neurons	GSM2808886	GSE66351
Dnr13_F_77_CTRL_Neuron	450K	IDAT	Neurons	GSM2808894	GSE66351
genomic DNA from Control neuron Frontal Cortex neurons 1	450K	beta values from Schmidt et al. 2020	Neurons	GSM1921533	GSE74486
genomic DNA from Control neuron Frontal Cortex neurons 2	450K	beta values from Schmidt et al. 2020	Neurons	GSM1921534	GSE74486
genomic DNA from Control neuron Frontal Cortex neurons 3	450K	beta values from Schmidt et al. 2020	Neurons	GSM1921535	GSE74486
genomic DNA from Control neuron Frontal Cortex neurons 4	450K	beta values from Schmidt et al. 2020	Neurons	GSM1921536	GSE74486
genomic DNA from Control neuron Frontal Cortex neurons 5	450K	beta values from Schmidt et al. 2020	Neurons	GSM1921537	GSE74486
genomic DNA from Control neuron Frontal Cortex neurons 6	450K	beta values from Schmidt et al. 2020	Neurons	GSM1921538	GSE74486
genomic DNA from Control neuron Frontal Cortex neurons 7	450K	beta values from Schmidt et al. 2020	Neurons	GSM1921539	GSE74486
genomic DNA from Control neuron Frontal Cortex neurons 8	450K	beta values from Schmidt et al. 2020	Neurons	GSM1921540	GSE74486
t336_neuron	450K	beta values from Schmidt et al. 2020	Neurons	GSM2086861	GSE79144
t3867_neuron	450K	beta values from Schmidt et al. 2020	Neurons	GSM2086862	GSE79144
t3966_neuron	450K	beta values from Schmidt et al. 2020	Neurons	GSM2086863	GSE79144
t4303_neuron	450K	beta values from Schmidt et al. 2020	Neurons	GSM2086869	GSE79144
t4415_neuron	450K	beta values from Schmidt et al. 2020	Neurons	GSM2086870	GSE79144
t4444_neuron	450K	beta values from Schmidt et al. 2020	Neurons	GSM2086871	GSE79144
t4518_neuron	450K	beta values from Schmidt et al. 2020	Neurons	GSM2086873	GSE79144
t4931_neuron	450K	beta values from Schmidt et al. 2020	Neurons	GSM2086875	GSE79144
OF03_neurons_CONTROL	450K	beta values from Schmidt et al. 2020	Neurons	GSM2589158	GSE98203
OF04_neurons_CONTROL	450K	beta values from Schmidt et al. 2020	Neurons	GSM2589159	GSE98203
OF05_neurons_CONTROL	450K	beta values from Schmidt et al. 2020	Neurons	GSM2589160	GSE98203
OF07_neurons_CONTROL	450K	beta values from Schmidt et al. 2020	Neurons	GSM2589162	GSE98203
OF08_neurons_CONTROL	450K	beta values from Schmidt et al. 2020	Neurons	GSM2589163	GSE98203
OF09_neurons_CONTROL	450K	beta values from Schmidt et al. 2020	Neurons	GSM2589164	GSE98203
OF020_neurons_CONTROL	450K	beta values from Schmidt et al. 2020	Neurons	GSM2589175	GSE98203
OF026_neurons_CONTROL	450K	beta values from Schmidt et al. 2020	Neurons	GSM2589181	GSE98203
OF030_neurons_CONTROL	450K	beta values from Schmidt et al. 2020	Neurons	GSM2589185	GSE98203
OF034_neurons_CONTROL	450K	beta values from Schmidt et al. 2020	Neurons	GSM2589189	GSE98203
Primary pancreatic islet_rep1	450K	IDAT	Pancreatic Islet cells	GSM3260121	GSE116754
Primary pancreatic islet_rep2	450K	IDAT	Pancreatic Islet cells	GSM3260122	GSE116754
Primary pancreatic islet_rep3	450K	IDAT	Pancreatic Islet cells	GSM3260123	GSE116754
Primary pancreatic islet_rep4	450K	IDAT	Pancreatic Islet cells	GSM3260124	GSE116754

## Sheet: Dataset 5
Sample_Name	Array_Type	Data_Type	Cell_type	Sample_Group	GSM	GSE
Day0_1	450K	matrix	Fibroblast/iPSC	Day 0	GSM1345997	GSE54848
Day0_2	450K	matrix	Fibroblast/iPSC	Day 0	GSM1345998	GSE54848
Day0_3	450K	matrix	Fibroblast/iPSC	Day 0	GSM1345999	GSE54848
Day3_1	450K	matrix	Fibroblast/iPSC	Day 3	GSM1346000	GSE54848
Day3_2	450K	matrix	Fibroblast/iPSC	Day 3	GSM1346001	GSE54848
Day7_1	450K	matrix	Fibroblast/iPSC	Day 7	GSM1346002	GSE54848
Day7_2	450K	matrix	Fibroblast/iPSC	Day 7	GSM1346003	GSE54848
Day7_3	450K	matrix	Fibroblast/iPSC	Day 7	GSM1346004	GSE54848
Day11_1	450K	matrix	Fibroblast/iPSC	Day 11	GSM1346005	GSE54848
Day11_2	450K	matrix	Fibroblast/iPSC	Day 11	GSM1346006	GSE54848
Day11_3	450K	matrix	Fibroblast/iPSC	Day 11	GSM1346007	GSE54848
Day15_1	450K	matrix	Fibroblast/iPSC	Day 15	GSM1346008	GSE54848
Day15_2	450K	matrix	Fibroblast/iPSC	Day 15	GSM1346009	GSE54848
Day20_1	450K	matrix	Fibroblast/iPSC	Day 20	GSM1346010	GSE54848
Day20_2	450K	matrix	Fibroblast/iPSC	Day 20	GSM1346011	GSE54848
Day28_1	450K	matrix	Fibroblast/iPSC	Day 28	GSM1346012	GSE54848
Day28_2	450K	matrix	Fibroblast/iPSC	Day 28	GSM1346013	GSE54848
Day28_3	450K	matrix	Fibroblast/iPSC	Day 28	GSM1346014	GSE54848
p1_1	450K	matrix	Fibroblast/iPSC	Passage 1	GSM1346015	GSE54848
p1_2	450K	matrix	Fibroblast/iPSC	Passage 1	GSM1346016	GSE54848
p1_3	450K	matrix	Fibroblast/iPSC	Passage 1	GSM1346017	GSE54848
p2_1	450K	matrix	Fibroblast/iPSC	Passage 2	GSM1346018	GSE54848
p2_2	450K	matrix	Fibroblast/iPSC	Passage 2	GSM1346019	GSE54848
p2_3	450K	matrix	Fibroblast/iPSC	Passage 2	GSM1346020	GSE54848
p3_1	450K	matrix	Fibroblast/iPSC	Passage 3	GSM1346021	GSE54848
p3_2	450K	matrix	Fibroblast/iPSC	Passage 3	GSM1346022	GSE54848
p3_3	450K	matrix	Fibroblast/iPSC	Passage 3	GSM1346023	GSE54848
H9_1	450K	matrix	ESC	ESC	GSM1346024	GSE54848
H9_2	450K	matrix	ESC	ESC	GSM1346025	GSE54848
201B7	450K	matrix	iPSC	iPSC	GSM1346026	GSE54848

## Sheet: Dataset 6
Sample_Name	Array_Type	Data_Type	Cell_type	Sample_Group	GSM	GSE
DF-iPSC-230-79-R_1	450K	matrix	iPSC	LDC	GSM1427147	GSE59091
DF-iPSC-230-79-R_2	450K	matrix	iPSC	LDC	GSM1427148	GSE59091
DF-iPSC-230-79-R_3	450K	matrix	iPSC	LDC	GSM1427149	GSE59091
DF-iPSC-230-79-R_4	450K	matrix	iPSC	LDC	GSM1427150	GSE59091
DF-iPSC-230-79-R_5	450K	matrix	iPSC	LDC	GSM1427151	GSE59091
DF-iPSC-230-79-R_6	450K	matrix	iPSC	LDC	GSM1427152	GSE59091
DF-iPSC-230-96-R_1	450K	matrix	iPSC	LDC	GSM1427153	GSE59091
DF-iPSC-230-96-R_2	450K	matrix	iPSC	LDC	GSM1427154	GSE59091
DF-iPSC-230-96-R_3	450K	matrix	iPSC	LDC	GSM1427155	GSE59091
DF-iPSC-230-96-R_5	450K	matrix	iPSC	LDC	GSM1427156	GSE59091
DF-iPSC-230-25-R_1	450K	matrix	iPSC	LDC	GSM1427157	GSE59091
DF-iPSC-230-25-R_2	450K	matrix	iPSC	LDC	GSM1427158	GSE59091
DF-iPSC-230-25-R_3	450K	matrix	iPSC	LDC	GSM1427159	GSE59091
DF-iPSC-230-25-R_4	450K	matrix	iPSC	LDC	GSM1427160	GSE59091
DF-iPSC-230-25-R_5	450K	matrix	iPSC	LDC	GSM1427161	GSE59091
DF-iPSC-230-25-R_6	450K	matrix	iPSC	LDC	GSM1427162	GSE59091
EP-iPSC-230-57-R_1	450K	matrix	iPSC	LDC	GSM1427163	GSE59091
EP-iPSC-230-57-R_2	450K	matrix	iPSC	LDC	GSM1427164	GSE59091
EP-iPSC-230-57-R_3	450K	matrix	iPSC	LDC	GSM1427165	GSE59091
EP-iPSC-230-57-R_4	450K	matrix	iPSC	LDC	GSM1427166	GSE59091
EP-iPSC-230-57-R_5	450K	matrix	iPSC	LDC	GSM1427167	GSE59091
EP-iPSC-230-57-R_6	450K	matrix	iPSC	LDC	GSM1427168	GSE59091
ESC-FES22_1	450K	matrix	ESC	LDC	GSM1427169	GSE59091
ESC-FES22_2	450K	matrix	ESC	LDC	GSM1427170	GSE59091
ESC-FES22_3	450K	matrix	ESC	LDC	GSM1427171	GSE59091
ESC-hSF6_1	450K	matrix	ESC	LDC	GSM1427172	GSE59091
ESC-hSF6_2	450K	matrix	ESC	LDC	GSM1427173	GSE59091
ESC-hSF6_3	450K	matrix	ESC	LDC	GSM1427174	GSE59091
ESC-hSF6_4	450K	matrix	ESC	LDC	GSM1427175	GSE59091
ESC-hSF6_5	450K	matrix	ESC	LDC	GSM1427176	GSE59091
DF-iPSC-657-75-R_1	450K	matrix	iPSC	LDC	GSM1427177	GSE59091
DF-iPSC-657-75-R_2	450K	matrix	iPSC	LDC	GSM1427178	GSE59091
DF-iPSC-657-75-R_3	450K	matrix	iPSC	LDC	GSM1427179	GSE59091
DF-iPSC-657-75-R_4	450K	matrix	iPSC	LDC	GSM1427180	GSE59091
DF-iPSC-657-19-R_1	450K	matrix	iPSC	LDC	GSM1427181	GSE59091
DF-iPSC-657-19-R_2	450K	matrix	iPSC	LDC	GSM1427182	GSE59091
DF-iPSC-657-19-R_3	450K	matrix	iPSC	LDC	GSM1427183	GSE59091
DF-iPSC-657-19-R_4	450K	matrix	iPSC	LDC	GSM1427184	GSE59091
DF-iPSC-657-19-R_5	450K	matrix	iPSC	LDC	GSM1427185	GSE59091
DF-iPSC-657-19-R_6	450K	matrix	iPSC	LDC	GSM1427186	GSE59091
DF-iPSC-657-48-R_1	450K	matrix	iPSC	LDC	GSM1427187	GSE59091
DF-iPSC-657-48-R_2	450K	matrix	iPSC	LDC	GSM1427188	GSE59091
DF-iPSC-657-48-R_3	450K	matrix	iPSC	LDC	GSM1427189	GSE59091
DF-iPSC-657-48-R_4	450K	matrix	iPSC	LDC	GSM1427190	GSE59091
DF-iPSC-657-48-R_5	450K	matrix	iPSC	LDC	GSM1427191	GSE59091
DF-iPSC-657-48-R_6	450K	matrix	iPSC	LDC	GSM1427192	GSE59091
DF-iPSC-973-92-R_1	450K	matrix	iPSC	LDC	GSM1427193	GSE59091
DF-iPSC-973-92-R_2	450K	matrix	iPSC	LDC	GSM1427194	GSE59091
DF-iPSC-973-92-R_3	450K	matrix	iPSC	LDC	GSM1427195	GSE59091
DF-iPSC-973-92-R_4	450K	matrix	iPSC	LDC	GSM1427196	GSE59091
DF-iPSC-973-92-R_5	450K	matrix	iPSC	LDC	GSM1427197	GSE59091
DF-iPSC-973-92-R_6	450K	matrix	iPSC	LDC	GSM1427198	GSE59091
DF-iPSC-263-92-R_1	450K	matrix	iPSC	LDC	GSM1427199	GSE59091
DF-iPSC-263-92-R_2	450K	matrix	iPSC	LDC	GSM1427200	GSE59091
DF-iPSC-263-92-R_3	450K	matrix	iPSC	LDC	GSM1427201	GSE59091
DF-iPSC-263-92-R_4	450K	matrix	iPSC	LDC	GSM1427202	GSE59091
DF-iPSC-263-92-R_5	450K	matrix	iPSC	LDC	GSM1427203	GSE59091
DF-iPSC-263-92-R_6	450K	matrix	iPSC	LDC	GSM1427204	GSE59091
DF-iPSC-263-55-R_1	450K	matrix	iPSC	LDC	GSM1427205	GSE59091
DF-iPSC-263-55-R_2	450K	matrix	iPSC	LDC	GSM1427206	GSE59091
DF-iPSC-263-55-R_3	450K	matrix	iPSC	LDC	GSM1427207	GSE59091
DF-iPSC-263-55-R_4	450K	matrix	iPSC	LDC	GSM1427208	GSE59091
DF-iPSC-852-64-R_1	450K	matrix	iPSC	LDC	GSM1427209	GSE59091
DF-iPSC-852-64-R_2	450K	matrix	iPSC	LDC	GSM1427210	GSE59091
DF-iPSC-852-64-R_3	450K	matrix	iPSC	LDC	GSM1427211	GSE59091
DF-iPSC-852-64-R_4	450K	matrix	iPSC	LDC	GSM1427212	GSE59091
DF-iPSC-852-64-R_5	450K	matrix	iPSC	LDC	GSM1427213	GSE59091
DF-iPSC-852-64-R_6	450K	matrix	iPSC	LDC	GSM1427214	GSE59091
DF-iPSC-852-87-R_1	450K	matrix	iPSC	LDC	GSM1427215	GSE59091
DF-iPSC-852-87-R_2	450K	matrix	iPSC	LDC	GSM1427216	GSE59091
DF-iPSC-852-87-R_3	450K	matrix	iPSC	LDC	GSM1427217	GSE59091
DF-iPSC-852-87-R_4	450K	matrix	iPSC	LDC	GSM1427218	GSE59091
DF-iPSC-852-87-R_5	450K	matrix	iPSC	LDC	GSM1427219	GSE59091
DF-iPSC-852-87-R_6	450K	matrix	iPSC	LDC	GSM1427220	GSE59091
DF-iPSC-852-94-R_1	450K	matrix	iPSC	LDC	GSM1427221	GSE59091
DF-iPSC-852-94-R_2	450K	matrix	iPSC	LDC	GSM1427222	GSE59091
DF-iPSC-852-94-R_3	450K	matrix	iPSC	LDC	GSM1427223	GSE59091
DF-iPSC-852-94-R_4	450K	matrix	iPSC	LDC	GSM1427224	GSE59091
DF-iPSC-852-94-R_5	450K	matrix	iPSC	LDC	GSM1427225	GSE59091
DF-iPSC-852-94-R_6	450K	matrix	iPSC	LDC	GSM1427226	GSE59091
DF-iPSC-627-10-R_1	450K	matrix	iPSC	HDC	GSM1427227	GSE59091
DF-iPSC-627-10-R_3	450K	matrix	iPSC	HDC	GSM1427228	GSE59091
DF-iPSC-627-10-R_4	450K	matrix	iPSC	HDC	GSM1427229	GSE59091
DF-iPSC-627-10-R_5	450K	matrix	iPSC	HDC	GSM1427230	GSE59091
DF-iPSC-627-10-R_6	450K	matrix	iPSC	HDC	GSM1427231	GSE59091
DF-iPSC-627-10-R_7	450K	matrix	iPSC	HDC	GSM1427232	GSE59091
DF-iPSC-627-46-R_1	450K	matrix	iPSC	HDC	GSM1427233	GSE59091
DF-iPSC-627-46-R_2	450K	matrix	iPSC	HDC	GSM1427234	GSE59091
DF-iPSC-627-46-R_3	450K	matrix	iPSC	HDC	GSM1427235	GSE59091
DF-iPSC-627-46-R_4	450K	matrix	iPSC	HDC	GSM1427236	GSE59091
DF-iPSC-627-46-R_5	450K	matrix	iPSC	HDC	GSM1427237	GSE59091
DF-iPSC-627-46-R_6	450K	matrix	iPSC	HDC	GSM1427238	GSE59091
DF-iPSC-627-36-R_1	450K	matrix	iPSC	HDC	GSM1427239	GSE59091
DF-iPSC-627-36-R_2	450K	matrix	iPSC	HDC	GSM1427240	GSE59091
DF-iPSC-627-36-R_3	450K	matrix	iPSC	HDC	GSM1427241	GSE59091
DF-iPSC-627-36-R_4	450K	matrix	iPSC	HDC	GSM1427242	GSE59091
DF-iPSC-627-36-R_5	450K	matrix	iPSC	HDC	GSM1427243	GSE59091
DF-iPSC-627-36-R_6	450K	matrix	iPSC	HDC	GSM1427244	GSE59091
DF-iPSC-700-25-R_1	450K	matrix	iPSC	HDC	GSM1427245	GSE59091
DF-iPSC-700-25-R_2	450K	matrix	iPSC	HDC	GSM1427246	GSE59091
DF-iPSC-700-25-R_3	450K	matrix	iPSC	HDC	GSM1427247	GSE59091
DF-iPSC-700-25-R_4	450K	matrix	iPSC	HDC	GSM1427248	GSE59091
DF-iPSC-700-25-R_5	450K	matrix	iPSC	HDC	GSM1427249	GSE59091
DF-iPSC-700-25-R_6	450K	matrix	iPSC	HDC	GSM1427250	GSE59091
DF-iPSC-700-13-R_1	450K	matrix	iPSC	HDC	GSM1427251	GSE59091
DF-iPSC-700-13-R_2	450K	matrix	iPSC	HDC	GSM1427252	GSE59091
DF-iPSC-700-13-R_3	450K	matrix	iPSC	HDC	GSM1427253	GSE59091
DF-iPSC-700-13-R_4	450K	matrix	iPSC	HDC	GSM1427254	GSE59091
DF-iPSC-700-13-R_5	450K	matrix	iPSC	HDC	GSM1427255	GSE59091
DF-iPSC-700-13-R_6	450K	matrix	iPSC	HDC	GSM1427256	GSE59091
EP-iPSC-700-89-R_1	450K	matrix	iPSC	HDC	GSM1427257	GSE59091
EP-iPSC-700-89-R_2	450K	matrix	iPSC	HDC	GSM1427258	GSE59091
EP-iPSC-700-89-R_3	450K	matrix	iPSC	HDC	GSM1427259	GSE59091
EP-iPSC-700-89-R_5	450K	matrix	iPSC	HDC	GSM1427260	GSE59091
DF-iPSC-700-47-R_1	450K	matrix	iPSC	HDC	GSM1427261	GSE59091
DF-iPSC-700-47-R_2	450K	matrix	iPSC	HDC	GSM1427262	GSE59091
DF-iPSC-700-47-R_3	450K	matrix	iPSC	HDC	GSM1427263	GSE59091
DF-iPSC-700-47-R_4	450K	matrix	iPSC	HDC	GSM1427264	GSE59091
DF-iPSC-700-47-R_5	450K	matrix	iPSC	HDC	GSM1427265	GSE59091
DF-iPSC-700-47-R_6	450K	matrix	iPSC	HDC	GSM1427266	GSE59091
EPC-iPSC-700-59-R_1	450K	matrix	iPSC	HDC	GSM1427267	GSE59091
EPC-iPSC-700-59-R_2	450K	matrix	iPSC	HDC	GSM1427268	GSE59091
EPC-iPSC-700-59-R_3	450K	matrix	iPSC	HDC	GSM1427269	GSE59091
EPC-iPSC-700-59-R_4	450K	matrix	iPSC	HDC	GSM1427270	GSE59091
EPC-iPSC-700-59-R_5	450K	matrix	iPSC	HDC	GSM1427271	GSE59091
EPC-iPSC-700-59-R_6	450K	matrix	iPSC	HDC	GSM1427272	GSE59091
EPC-iPSC-700-54-S_1	450K	matrix	iPSC	HDC	GSM1427273	GSE59091
EPC-iPSC-700-54-S_2	450K	matrix	iPSC	HDC	GSM1427274	GSE59091
EPC-iPSC-700-54-S_3	450K	matrix	iPSC	HDC	GSM1427275	GSE59091
EPC-iPSC-700-54-S_4	450K	matrix	iPSC	HDC	GSM1427276	GSE59091
EPC-iPSC-700-54-S_5	450K	matrix	iPSC	HDC	GSM1427277	GSE59091
EP-iPSC-700-54-S_6	450K	matrix	iPSC	HDC	GSM1427278	GSE59091
DF-iPSC-700-62-S_1	450K	matrix	iPSC	HDC	GSM1427279	GSE59091
DF-iPSC-700-62-S_2	450K	matrix	iPSC	HDC	GSM1427280	GSE59091
DF-iPSC-700-62-S_3	450K	matrix	iPSC	HDC	GSM1427281	GSE59091
DF-iPSC-700-62-S_4	450K	matrix	iPSC	HDC	GSM1427282	GSE59091
DF-iPSC-700-62-S_5	450K	matrix	iPSC	HDC	GSM1427283	GSE59091
ESC-H9_1	450K	matrix	ESC	HDC	GSM1427284	GSE59091
ESC-H9_2	450K	matrix	ESC	HDC	GSM1427285	GSE59091
ESC-H9_4	450K	matrix	ESC	HDC	GSM1427286	GSE59091
ESC-H9_5	450K	matrix	ESC	HDC	GSM1427287	GSE59091
ESC-H9_6	450K	matrix	ESC	HDC	GSM1427288	GSE59091
FF-iPSC-832-44-R_1	450K	matrix	iPSC	HDC	GSM1427289	GSE59091
FF-iPSC-832-44-R_2	450K	matrix	iPSC	HDC	GSM1427290	GSE59091
FF-iPSC-832-44-R_3	450K	matrix	iPSC	HDC	GSM1427291	GSE59091
FF-iPSC-832-44-R_4	450K	matrix	iPSC	HDC	GSM1427292	GSE59091
FF-iPSC-832-44-R_5	450K	matrix	iPSC	HDC	GSM1427293	GSE59091
FF-iPSC-832-44-R_6	450K	matrix	iPSC	HDC	GSM1427294	GSE59091
DF-iPSC-367-32-R_1	450K	matrix	iPSC	HDC	GSM1427295	GSE59091
DF-iPSC-367-32-R_2	450K	matrix	iPSC	HDC	GSM1427296	GSE59091
DF-iPSC-367-32-R_3	450K	matrix	iPSC	HDC	GSM1427297	GSE59091
DF-iPSC-367-32-R_4	450K	matrix	iPSC	HDC	GSM1427298	GSE59091
DF-iPSC-367-32-R_5	450K	matrix	iPSC	HDC	GSM1427299	GSE59091
DF-iPSC-367-32-R_6	450K	matrix	iPSC	HDC	GSM1427300	GSE59091
DF-230_1	450K	matrix	Fibroblast	somatic cells	GSM1427301	GSE59091
DF-230_2	450K	matrix	Fibroblast	somatic cells	GSM1427302	GSE59091
DF-230_3	450K	matrix	Fibroblast	somatic cells	GSM1427303	GSE59091
DF-230_4	450K	matrix	Fibroblast	somatic cells	GSM1427304	GSE59091
DF-230_5	450K	matrix	Fibroblast	somatic cells	GSM1427305	GSE59091
DF-230_6	450K	matrix	Fibroblast	somatic cells	GSM1427306	GSE59091
EP-230_1	450K	matrix	Endothelial precursor	somatic cells	GSM1427307	GSE59091
EP-230_2	450K	matrix	Endothelial precursor	somatic cells	GSM1427308	GSE59091
EP-230_3	450K	matrix	Endothelial precursor	somatic cells	GSM1427309	GSE59091
EP-230_4	450K	matrix	Endothelial precursor	somatic cells	GSM1427310	GSE59091
EP-230_5	450K	matrix	Endothelial precursor	somatic cells	GSM1427311	GSE59091
DF-263_1	450K	matrix	Fibroblast	somatic cells	GSM1427312	GSE59091
DF-263_2	450K	matrix	Fibroblast	somatic cells	GSM1427313	GSE59091
DF-263_3	450K	matrix	Fibroblast	somatic cells	GSM1427314	GSE59091
DF-263_4	450K	matrix	Fibroblast	somatic cells	GSM1427315	GSE59091
DF-263_5	450K	matrix	Fibroblast	somatic cells	GSM1427316	GSE59091
DF-852_1	450K	matrix	Fibroblast	somatic cells	GSM1427317	GSE59091
DF-852_2	450K	matrix	Fibroblast	somatic cells	GSM1427318	GSE59091
DF-852_3	450K	matrix	Fibroblast	somatic cells	GSM1427319	GSE59091
DF-852_4	450K	matrix	Fibroblast	somatic cells	GSM1427320	GSE59091
DF-852_5	450K	matrix	Fibroblast	somatic cells	GSM1427321	GSE59091
DF-627_2	450K	matrix	Fibroblast	somatic cells	GSM1427322	GSE59091
DF-627_3	450K	matrix	Fibroblast	somatic cells	GSM1427323	GSE59091
DF-700_1	450K	matrix	Fibroblast	somatic cells	GSM1427324	GSE59091
DF-700_2	450K	matrix	Fibroblast	somatic cells	GSM1427325	GSE59091
DF-700_3	450K	matrix	Fibroblast	somatic cells	GSM1427326	GSE59091
DF-700_4	450K	matrix	Fibroblast	somatic cells	GSM1427327	GSE59091
DF-700_5	450K	matrix	Fibroblast	somatic cells	GSM1427328	GSE59091
FF-832_1	450K	matrix	Fibroblast	somatic cells	GSM1427329	GSE59091
FF-832_2	450K	matrix	Fibroblast	somatic cells	GSM1427330	GSE59091
FF-832_3	450K	matrix	Fibroblast	somatic cells	GSM1427331	GSE59091
FF-832_4	450K	matrix	Fibroblast	somatic cells	GSM1427332	GSE59091
FF-832_5	450K	matrix	Fibroblast	somatic cells	GSM1427333	GSE59091
FF-832_6	450K	matrix	Fibroblast	somatic cells	GSM1427334	GSE59091
DF-iPSC-447-39-E	450K	matrix	iPSC	LDC	GSM1427335	GSE59091
EB-iPSC-685-68-S	450K	matrix	iPSC	LDC	GSM1427336	GSE59091
DF-iPSC-283-79-E	450K	matrix	iPSC	HDC	GSM1427337	GSE59091
DF-iPSC-983-15-E	450K	matrix	iPSC	HDC	GSM1427338	GSE59091
EB-iPSC-447-64-S	450K	matrix	iPSC	HDC	GSM1427339	GSE59091
EB-iPSC-283-78-S	450K	matrix	iPSC	HDC	GSM1427340	GSE59091
EB-iPSC-844-53-S	450K	matrix	iPSC	HDC	GSM1427341	GSE59091

## Sheet: EB Dataset 1
Sample_Name	Array_Type	Data_Type	Stem_Cell_type	Sample_Group	GSM	GSE
iPSC 102 EB D0	EPIC	IDAT	iPSC	EB	GSM6276782	GSE207119
iPSC 102 EB D4	EPIC	IDAT	iPSC	EB	GSM6276783	GSE207119
iPSC 102 EB D7	EPIC	IDAT	iPSC	EB	GSM6276784	GSE207119
iPSC 106 EB D0	EPIC	IDAT	iPSC	EB	GSM6276785	GSE207119
iPSC 106 EB D4	EPIC	IDAT	iPSC	EB	GSM6276786	GSE207119
iPSC 106 EB D7	EPIC	IDAT	iPSC	EB	GSM6276787	GSE207119
iPSC C2.3 EB D0	EPIC	IDAT	iPSC	EB	GSM6276788	GSE207119
iPSC C2.3 EB D4	EPIC	IDAT	iPSC	EB	GSM6276789	GSE207119
iPSC C2.3 EB D7	EPIC	IDAT	iPSC	EB	GSM6276790	GSE207120

## Sheet: EB Dataset 2
Sample_Name	Array_Type	Data_Type	Stem_Cell_type	Sample_Group	GSM	GSE
SC12-005 EB [9934089035_R05C01]	450K	IDAT	iPSC	EB	GSM2285204	GSE85828
SC11-006 EB [9341679025_R01C02]	450K	IDAT	iPSC	EB	GSM2285157	GSE85828
SC12-006 EB [9934089035_R04C01]	450K	IDAT	iPSC	EB	GSM2285202	GSE85828
SC11-007 EB [9422493126_R03C02]	450K	IDAT	iPSC	EB	GSM2285184	GSE85828
SC11-013 EB [9934089038_R03C02]	450K	IDAT	iPSC	EB	GSM2285213	GSE85828
SC11-014 EB [9934089038_R01C02]	450K	IDAT	iPSC	EB	GSM2285209	GSE85828
SC11-016 EB [9422493126_R05C02]	450K	IDAT	iPSC	EB	GSM2285188	GSE85828
SC11-017 EB [9341679025_R03C01]	450K	IDAT	iPSC	EB	GSM2285160	GSE85828
SC12-025 EB [9341679022_R04C01]	450K	IDAT	iPSC	EB	GSM2285151	GSE85828
SC12-031 EB [9422493050_R06C02]	450K	IDAT	iPSC	EB	GSM2285178	GSE85828
SC12-035 EB [9934089035_R06C01]	450K	IDAT	iPSC	EB	GSM2285206	GSE85828
SC14-066 EB [9934089035_R03C02]	450K	IDAT	iPSC	EB	GSM2285201	GSE85828
SC14-067 EB [9934089035_R02C02]	450K	IDAT	iPSC	EB	GSM2285199	GSE85828
SC14-069 EB [9934089038_R06C02]	450K	IDAT	iPSC	EB	GSM2285219	GSE85828
SC14-070 EB [3999442133_R01C02]	450K	IDAT	iPSC	EB	GSM2285107	GSE85828
SC14-072 EB [9934089038_R06C01]	450K	IDAT	iPSC	EB	GSM2285218	GSE85828
SC14-073 EB [9934089038_R05C01]	450K	IDAT	iPSC	EB	GSM2285216	GSE85828
H9 EB [9341679025_R04C02]	450K	IDAT	ESC	EB	GSM2285163	GSE85828
