# Supplementary material for: Epigenetic biomarkers to track differentiation of pluripotent stem cells
Source: Stem Cell Reports. 2022 Dec 1;18(1):145–58. doi: 10.1016/j.stemcr.2022.11.001 (PMC9860076; doi:10.1016/j.stemcr.2022.11.001)
Supplement: Table S2. List of germ layer signature genes derived from publicly available sc-RNA-seq data for embryoid bodies, related to Figure 4 [file mmc3.xlsx]

## Sheet: Endoderm_signature
Gene Name	P value	log2-fold change	pct.1	pct.2	Adjusted P value	Average expression
APOA1	1.94667e-165	6.30962	0.982	0.456	3.05588e-161	21.451		pct.1	Fraction of endoderm cells expressing marker genes
APOA2	3.67573e-155	6.14085	0.978	0.346	5.77016e-151	7.27594		pct.2	Fraction of other cells expressing marker genes
APOB	1.47435e-137	5.80737	0.916	0.28	2.31444e-133	3.40786
AFP	4.86485e-69	5.17736	0.647	0.165	7.63684e-65	1.43111
FGA	2.03937e-75	5.16187	0.578	0.079	3.2014e-71	0.823676
IGFBP6	1.20688e-89	4.5648	0.895	0.213	1.89456e-85	1.03732
MTTP	5.07529e-71	4.52915	0.804	0.114	7.96718e-67	0.727655
CST1	9.92504e-85	4.51358	0.793	0.173	1.55803e-80	0.772975
S100A14	1.41023e-73	4.35598	0.738	0.098	2.21378e-69	0.533827
RBP4	4.3316e-34	4.31407	0.305	0.051	6.79974e-30	0.398533
APOM	1.63756e-43	4.27284	0.633	0.084	2.57064e-39	0.572672
LINC00261	1.17904e-82	4.26657	0.938	0.131	1.85085e-78	0.629826
APOC1	8.41515e-170	4.05894	0.978	0.641	1.32101e-165	3.10304
DPP4	1.21405e-67	3.98634	0.731	0.071	1.90581e-63	0.370975
S100A16	3.516e-58	3.90446	0.891	0.31	5.51941e-54	1.78435
FN1	1.04624e-108	3.81984	1	0.784	1.64239e-104	20.8897
GPX2	1.34496e-24	3.72427	0.455	0.052	2.11131e-20	0.350105
ALDH1A1	1.68565e-37	3.5604	0.633	0.079	2.64614e-33	0.327159
GSTA2	7.34627e-42	3.44847	0.567	0.043	1.15322e-37	0.220345
HNF4A	3.03722e-48	3.35458	0.629	0.054	4.76783e-44	0.213903
CUBN	3.00346e-39	3.3449	0.542	0.054	4.71484e-35	0.220027
CA4	1.04256e-17	3.29493	0.469	0.075	1.6366e-13	0.392006
SLC7A7	2.12233e-39	3.29237	0.716	0.155	3.33163e-35	0.407407
CDKN1C	2.51013e-55	3.26756	0.949	0.448	3.9404e-51	1.84436
GSTA1	6.6673e-20	3.2048	0.407	0.029	1.04663e-15	0.199717
FOXA2	1.85323e-52	3.19403	0.738	0.068	2.9092e-48	0.210031
MYL3	2.94744e-16	3.09385	0.411	0.054	4.62689e-12	0.241963
CYP4X1	1.10556e-31	3.07486	0.585	0.065	1.73551e-27	0.209029
HABP2	8.90617e-33	3.02466	0.52	0.029	1.39809e-28	0.142009
RASSF6	1.06872e-21	2.98855	0.418	0.035	1.67768e-17	0.167402
MYOF	5.00359e-30	2.8713	0.865	0.233	7.85463e-26	0.646129
PPFIBP2	2.29445e-28	2.85629	0.851	0.214	3.60183e-24	0.537451
ANKRD1	1.4019e-16	2.82355	0.451	0.143	2.2007e-12	0.425516
DENND2C	1.77096e-23	2.79787	0.698	0.155	2.78005e-19	0.379145
LCP1	1.70955e-12	2.79629	0.418	0.095	2.68365e-08	0.361422
SAT1	7.7862e-79	2.79201	0.971	0.717	1.22228e-74	2.82587
CCKBR	1.56113e-24	2.69368	0.713	0.267	2.45066e-20	0.845957
HLA-DRB1	7.22183e-19	2.68295	0.604	0.164	1.13368e-14	0.464753
RSPO3	1.61207e-26	2.66751	0.909	0.359	2.53064e-22	1.75927
S100A10	3.69111e-73	2.66415	0.996	0.855	5.79431e-69	10.3897
EPSTI1	9.08507e-19	2.65751	0.564	0.079	1.42617e-14	0.199734
MGST2	6.69648e-28	2.64528	0.804	0.213	1.05121e-23	0.398584
VIL1	1.19692e-17	2.64215	0.404	0.054	1.87893e-13	0.156077
PDZK1	3.53389e-25	2.62771	0.513	0.03	5.5475e-21	0.115215
HSPA12A	1.52016e-14	2.59479	0.498	0.08	2.38634e-10	0.246604
TMEM144	1.14616e-19	2.58993	0.425	0.07	1.79924e-15	0.155791
SERPINE2	1.74387e-59	2.5892	0.978	0.67	2.73752e-55	2.34375
PLA2G12B	2.14411e-17	2.56704	0.382	0.016	3.36582e-13	0.0877838
FOLR1	1.50735e-10	2.55194	0.367	0.057	2.36624e-06	0.203715
RNASE1	2.1543e-07	2.54202	0.222	0.031	0.00338182	0.161777
BMP2	1.24523e-25	2.52944	0.829	0.264	1.95475e-21	0.595775
VTN	3.50692e-30	2.51509	0.593	0.063	5.50516e-26	0.129156
FLRT3	6.12893e-30	2.51392	0.96	0.439	9.62119e-26	1.77334
SGIP1	6.02136e-17	2.49301	0.378	0.065	9.45234e-13	0.143771
F10	2.37709e-14	2.46588	0.356	0.033	3.73156e-10	0.115565
EPCAM	6.84207e-47	2.44854	0.985	0.598	1.07407e-42	2.25261
F2	2.88386e-12	2.401	0.291	0.019	4.52708e-08	0.0797726
REEP6	3.29646e-20	2.38077	0.698	0.217	5.17478e-16	0.452464
HPX	5.7959e-10	2.37198	0.269	0.028	9.09841e-06	0.107984
APOE	2.35235e-160	2.37146	1	0.92	3.69272e-156	2.29465
GSN	2.01202e-36	2.36703	0.905	0.429	3.15847e-32	0.812729
CAMK2D	1.53733e-27	2.36646	0.895	0.341	2.4133e-23	0.706232
HNF1A-AS1	2.00034e-15	2.3526	0.36	0.021	3.14013e-11	0.0777379
CST3	5.90747e-55	2.35187	0.949	0.589	9.27354e-51	1.00462
BMP6	1.91109e-22	2.32022	0.469	0.031	3.00003e-18	0.081997
LGALS3	2.40316e-15	2.31788	0.56	0.168	3.77248e-11	0.304448
APELA	3.60215e-30	2.29655	0.815	0.4	5.65466e-26	0.80496
ANXA3	4.99581e-25	2.28825	0.815	0.339	7.84243e-21	0.639803
TMEM37	1.3637e-12	2.27498	0.545	0.139	2.14074e-08	0.321843
SLC22A3	3.49513e-13	2.23586	0.415	0.06	5.48665e-09	0.128222
UGT3A1	8.43611e-09	2.23575	0.338	0.075	0.00013243	0.189118
SMIM10L2A	1.94658e-25	2.23027	0.644	0.198	3.05575e-21	0.246359
AMOT	1.25852e-20	2.21317	0.876	0.355	1.97563e-16	0.945321
GJB1	9.61006e-10	2.19366	0.295	0.01	1.50859e-05	0.0630526
MLXIPL	2.06107e-11	2.17767	0.244	0.043	3.23547e-07	0.0932039
AK4	8.46743e-32	2.17255	0.869	0.449	1.32922e-27	0.889394
CFTR	1.18619e-11	2.15884	0.375	0.048	1.86208e-07	0.115677
FRZB	7.25331e-19	2.1439	0.873	0.382	1.13862e-14	1.18113
SYTL5	1.52587e-13	2.12282	0.713	0.184	2.3953e-09	0.341502
TTN	3.7603e-18	2.12093	0.745	0.402	5.90291e-14	1.11477
IGSF1	4.75304e-18	2.11302	0.571	0.251	7.46133e-14	0.350626
CELF4	6.95691e-18	2.10957	0.444	0.059	1.0921e-13	0.0990887
HPGD	5.64942e-09	2.09688	0.298	0.035	8.86846e-05	0.102052
FAM184A	9.40777e-16	2.08767	0.647	0.211	1.47683e-11	0.371174
DNAJC22	2.57742e-13	2.08251	0.367	0.04	4.04603e-09	0.0879613
B4GALT4	7.32303e-22	2.0678	0.745	0.299	1.14957e-17	0.382756
SLC2A3	2.83614e-73	2.03781	1	0.935	4.45217e-69	6.24863
ANKRD55	6.23479e-09	2.03481	0.342	0.054	9.78737e-05	0.121356
NQO1	3.69002e-33	2.02599	0.869	0.604	5.79259e-29	1.76174
SULF2	2.92036e-18	2.02496	0.756	0.288	4.58438e-14	0.472341
FZD4	1.82967e-15	2.02348	0.713	0.186	2.87221e-11	0.267255
EFHD1	1.22449e-10	2.00903	0.516	0.095	1.92221e-06	0.182394
TMEM135	1.89025e-21	2.00322	0.775	0.305	2.96732e-17	0.402752
SERPINF1	4.70462e-14	2.00085	0.615	0.227	7.38531e-10	0.392606
SPTLC3	1.58573e-09	1.99635	0.429	0.052	2.48928e-05	0.115984
FTL	2.49497e-230	1.98669	1	1	3.9166e-226	72.4812
STEAP1	5.99742e-12	1.97933	0.393	0.104	9.41474e-08	0.154163
CLDN19	1.4577e-10	1.96421	0.316	0.079	2.2883e-06	0.113696
LINC01356	3.19518e-16	1.96297	0.742	0.429	5.01579e-12	1.95207
AMHR2	2.27032e-06	1.95651	0.316	0.06	0.0356395	0.157987
LAMA1	1.37535e-32	1.95559	0.978	0.65	2.15902e-28	2.38085
GLYCTK	2.56402e-10	1.95186	0.327	0.064	4.02499e-06	0.112685
FLNB	4.1162e-28	1.95052	0.811	0.506	6.46161e-24	0.81419
CHST9	3.04709e-13	1.94888	0.582	0.199	4.78333e-09	0.310517
MPC2	9.50366e-26	1.94598	0.92	0.609	1.49189e-21	2.58314
S100A13	4.9035e-48	1.94258	0.956	0.648	7.69751e-44	0.813013
SLC22A18	3.81957e-08	1.93824	0.298	0.09	0.000599596	0.163227
PTGR1	2.13563e-35	1.93782	0.851	0.482	3.35251e-31	0.492723
GAMT	4.02103e-23	1.92478	0.836	0.461	6.31222e-19	0.875238
LIFR	1.80796e-17	1.924	0.891	0.381	2.83814e-13	1.00979
SOX17	1.85027e-08	1.89896	0.262	0.049	0.000290455	0.0906788
B4GALT1	4.84225e-20	1.89432	0.869	0.388	7.60136e-16	0.578439
HDHD3	2.53407e-10	1.89243	0.509	0.16	3.97798e-06	0.264128
ZNF600	2.00484e-09	1.87438	0.498	0.132	3.14719e-05	0.258294
HPN	1.51485e-14	1.8726	0.484	0.093	2.37801e-10	0.121128
CLDN4	8.48264e-14	1.86052	0.415	0.117	1.3316e-09	0.121566
ADD3	7.72323e-34	1.85821	0.978	0.695	1.21239e-29	1.64884
ANXA2	8.62051e-36	1.85577	0.982	0.829	1.35325e-31	6.51669
SERPINF2	1.47308e-07	1.83821	0.225	0.025	0.00231244	0.0572965
CHDH	7.53188e-07	1.83677	0.262	0.084	0.0118235	0.161169
PHLDA2	8.90134e-07	1.82288	0.255	0.107	0.0139733	0.189954
CRYM	2.45485e-09	1.81358	0.513	0.192	3.85362e-05	0.398094
TMC4	3.10104e-09	1.80492	0.236	0.04	4.86801e-05	0.0631869
NEAT1	7.21425e-22	1.80473	0.96	0.672	1.13249e-17	4.51904
PLPP3	3.70294e-17	1.80235	0.807	0.345	5.81288e-13	0.543233
HLA-DRB5	2.1898e-06	1.78508	0.433	0.135	0.0343754	0.332388
FGFR3	4.19406e-16	1.78292	0.836	0.36	6.58383e-12	0.66585
ODC1	1.50512e-39	1.77625	0.989	0.82	2.36274e-35	2.90475
DNAJC15	1.25685e-24	1.75119	0.895	0.598	1.973e-20	1.50285
OVOL2	7.22793e-09	1.74408	0.313	0.065	0.000113464	0.104781
TPRG1L	5.64325e-13	1.73678	0.695	0.303	8.85877e-09	0.469888
LAMB1	3.68577e-30	1.72837	0.996	0.722	5.78592e-26	2.47065
VCAN	3.45902e-59	1.7271	1	0.977	5.42997e-55	8.28928
ITLN2	1.69077e-07	1.72023	0.233	0.035	0.00265417	0.0687546
AGPAT3	3.05044e-09	1.71943	0.48	0.139	4.78858e-05	0.174377
P4HA1	8.36618e-20	1.7185	0.869	0.509	1.31332e-15	1.05157
C2orf72	1.20128e-08	1.71154	0.298	0.033	0.000188577	0.061898
TPD52L1	5.47806e-08	1.68349	0.36	0.101	0.000859946	0.136075
FAM83F	1.0336e-12	1.68109	0.451	0.127	1.62254e-08	0.128836
ABCA1	7.92794e-11	1.67648	0.64	0.247	1.24453e-06	0.355319
KRT19	1.45757e-26	1.66614	1	0.834	2.28809e-22	9.3498
TRIM38	2.12041e-07	1.6656	0.284	0.055	0.00332862	0.0858942
PRDM1	1.04818e-07	1.66555	0.458	0.067	0.00164543	0.123492
PDE5A	6.224e-10	1.65955	0.465	0.198	9.77043e-06	0.248493
CYB5A	5.65653e-27	1.65297	0.942	0.704	8.87962e-23	2.50136
CAV2	5.92918e-10	1.64518	0.32	0.04	9.30762e-06	0.0606161
ADM	4.23964e-13	1.6426	0.665	0.426	6.65538e-09	1.36953
NEU1	1.65032e-16	1.63967	0.745	0.418	2.59067e-12	0.614836
IHH	7.57689e-19	1.6334	0.527	0.03	1.18942e-14	0.0413463
OCLN	9.24027e-14	1.63313	0.327	0.073	1.45054e-09	0.0691086
DGAT1	2.60073e-09	1.6325	0.596	0.255	4.08263e-05	0.457599
FAM20C	1.21471e-07	1.63083	0.36	0.152	0.00190686	0.212261
DYNLT3	1.52905e-10	1.62935	0.622	0.215	2.40031e-06	0.303141
ARHGAP18	2.21132e-06	1.62483	0.335	0.07	0.0347133	0.123381
LRP2	2.47527e-09	1.6195	0.702	0.287	3.88568e-05	0.787227
GATA5	6.35056e-10	1.59994	0.793	0.253	9.96912e-06	0.446014
CRB3	6.14508e-09	1.59574	0.375	0.09	9.64655e-05	0.111783
GSTK1	1.02979e-17	1.59375	0.865	0.542	1.61657e-13	1.03819
DUSP9	1.69922e-07	1.58346	0.269	0.02	0.00266744	0.0399783
ERRFI1	3.27889e-16	1.57767	0.855	0.48	5.1472e-12	0.762711
ALPK3	2.03702e-08	1.57352	0.535	0.202	0.000319771	0.308806
SMOX	1.18379e-06	1.56339	0.382	0.135	0.0185831	0.216204
RAB17	3.6798e-09	1.56053	0.44	0.145	5.77655e-05	0.178458
MARVELD2	1.99625e-11	1.55505	0.487	0.22	3.13372e-07	0.224623
PRR13	1.55593e-30	1.54361	0.945	0.744	2.44249e-26	2.4317
PITX2	1.53557e-10	1.54016	0.909	0.318	2.41054e-06	0.662861
HES4	2.99849e-10	1.52855	0.411	0.077	4.70703e-06	0.0844211
ZDHHC9	9.93012e-14	1.52609	0.796	0.418	1.55883e-09	0.711479
TMEM141	2.27176e-16	1.52163	0.865	0.451	3.56621e-12	0.660196
PRR5	4.22587e-07	1.50903	0.465	0.151	0.00663378	0.193669
NEDD4L	1.1023e-14	1.5074	0.785	0.409	1.73039e-10	0.601434
PPM1H	3.69901e-10	1.50382	0.513	0.211	5.80671e-06	0.203871
SHTN1	1.54772e-09	1.49419	0.647	0.232	2.42962e-05	0.275765
SPINT2	3.75086e-24	1.48768	0.927	0.6	5.8881e-20	0.99404
ACOX2	3.87192e-07	1.48494	0.276	0.053	0.00607814	0.0709933
RHOC	7.38194e-22	1.48307	0.945	0.673	1.15882e-17	1.70069
ABO	1.51931e-06	1.47779	0.342	0.063	0.0238502	0.0844189
KIT	2.41057e-08	1.47666	0.375	0.154	0.000378411	0.148849
AGPAT2	9.3111e-09	1.47399	0.553	0.274	0.000146166	0.386256
CAMSAP3	5.4745e-11	1.4687	0.382	0.143	8.59387e-07	0.123344
RAB25	7.782e-08	1.46441	0.484	0.197	0.00122162	0.28945
ECHDC2	3.7041e-08	1.46348	0.513	0.157	0.000581469	0.190973
ANKMY2	1.38092e-16	1.46147	0.847	0.482	2.16778e-12	0.536709
FGFR4	1.07736e-22	1.46072	0.669	0.205	1.69123e-18	0.110567
NUDT4	2.63731e-22	1.4594	0.891	0.554	4.14005e-18	0.574736
GLUD1	5.24818e-15	1.45677	0.738	0.492	8.23859e-11	0.748892
CTSB	2.53684e-19	1.45493	0.945	0.668	3.98234e-15	1.77336
PCYT2	5.01399e-11	1.44716	0.571	0.268	7.87096e-07	0.269129
PNPT1	2.38948e-16	1.44437	0.796	0.513	3.75101e-12	0.761696
RMND1	1.09488e-11	1.44431	0.64	0.287	1.71875e-07	0.320861
PCBD1	3.17934e-13	1.42883	0.775	0.401	4.99093e-09	0.536183
GATA4	6.5295e-08	1.42763	0.56	0.146	0.001025	0.146049
COBL	7.65268e-08	1.41702	0.407	0.161	0.00120132	0.167961
RASD1	3.47921e-09	1.412	0.28	0.05	5.46166e-05	0.0465089
C1orf210	2.61309e-09	1.41154	0.258	0.048	4.10203e-05	0.0416858
MRS2	1.42384e-13	1.40769	0.815	0.443	2.23514e-09	0.665677
RAPGEF5	6.6849e-07	1.39822	0.273	0.08	0.010494	0.0848897
MBNL3	3.42885e-08	1.39806	0.585	0.239	0.00053826	0.341882
C12orf75	3.01795e-14	1.39747	0.753	0.408	4.73758e-10	0.426074
NUDT14	3.67551e-07	1.39524	0.425	0.184	0.00576982	0.202247
GAS6	1.52726e-09	1.39255	0.564	0.184	2.39749e-05	0.171069
OGFRL1	1.51597e-07	1.39239	0.469	0.159	0.00237977	0.177933
FAM118A	8.89541e-13	1.38679	0.822	0.483	1.3964e-08	0.745247
CENPA	2.55987e-10	1.38108	0.484	0.241	4.01849e-06	0.213665
MYO9A	4.25353e-11	1.37262	0.855	0.418	6.6772e-07	0.758145
PEPD	6.50537e-12	1.36815	0.8	0.487	1.02121e-07	1.07367
S100A11	1.14885e-26	1.35505	0.985	0.789	1.80347e-22	2.90417
TRAK2	6.17817e-10	1.34088	0.495	0.292	9.69849e-06	0.29123
DDIT3	6.35812e-09	1.33595	0.487	0.194	9.98097e-05	0.164462
PNPLA3	6.01672e-07	1.32963	0.327	0.115	0.00944505	0.113986
RASGEF1B	8.18127e-07	1.31174	0.331	0.103	0.012843	0.0981562
SLC3A2	9.09916e-26	1.30892	0.967	0.875	1.42839e-21	3.85716
EPS8L2	7.16792e-11	1.30553	0.476	0.226	1.12522e-06	0.152053
LRRC1	1.34923e-06	1.30525	0.455	0.173	0.0211802	0.185256
APLP2	1.35526e-40	1.29933	0.996	0.954	2.12749e-36	3.66116
ARHGAP26	5.21474e-09	1.29867	0.545	0.263	8.18609e-05	0.245335
SHISA5	3.73253e-24	1.29786	0.942	0.771	5.85933e-20	1.90856
HACD1	7.1641e-08	1.2873	0.665	0.334	0.00112462	0.552239
GPC3	1.06916e-12	1.28489	0.887	0.616	1.67837e-08	2.01339
FGF13	1.28699e-06	1.27936	0.433	0.194	0.0202032	0.233608
FGFR1	7.38806e-37	1.27677	0.989	0.926	1.15978e-32	3.12557
UACA	3.70923e-14	1.27236	0.956	0.659	5.82275e-10	2.03344
FBXO17	1.5626e-07	1.27059	0.615	0.243	0.00245296	0.302623
SLC7A5	1.38646e-11	1.26354	0.542	0.233	2.17646e-07	0.145099
PATJ	2.26105e-11	1.26318	0.789	0.421	3.54939e-07	0.502756
MCC	1.26299e-08	1.25069	0.702	0.345	0.000198264	0.442955
COL4A1	2.06673e-13	1.24804	0.989	0.632	3.24435e-09	1.70391
GALM	1.70287e-06	1.24183	0.604	0.282	0.0267316	0.425992
STX3	1.07052e-12	1.23885	0.898	0.516	1.6805e-08	0.86951
NENF	2.59216e-10	1.23414	0.705	0.533	4.06917e-06	1.09764
FRMD4A	2.51107e-06	1.23162	0.498	0.254	0.0394188	0.309715
HLA-B	1.267e-07	1.22502	0.578	0.294	0.00198893	0.39025
ALDH6A1	8.79934e-09	1.21773	0.716	0.351	0.000138132	0.439526
RBM47	1.31586e-10	1.21176	0.589	0.327	2.06564e-06	0.250022
MAGEH1	2.48385e-07	1.20947	0.596	0.239	0.00389915	0.255021
ASPH	5.40456e-12	1.20851	0.753	0.434	8.48408e-08	0.480061
PCDH7	4.37647e-07	1.20519	0.84	0.384	0.00687018	0.896227
MOSPD1	4.61618e-07	1.20379	0.535	0.29	0.00724647	0.401688
FRAS1	2.8709e-09	1.2004	0.724	0.448	4.50674e-05	0.645495
CD99	2.26757e-22	1.1947	0.96	0.774	3.55964e-18	1.27826
CDH2	1.46882e-14	1.1919	0.982	0.654	2.30576e-10	1.6901
GPX3	2.10752e-09	1.18924	0.6	0.339	3.30838e-05	0.323343
TNNC1	3.32499e-12	1.18869	0.422	0.048	5.21958e-08	0.030366
KDM4C	3.69748e-07	1.18784	0.327	0.124	0.0058043	0.0903314
GSTO1	1.72117e-19	1.18534	0.982	0.817	2.70189e-15	3.38234
CAMK2N1	2.16882e-07	1.1809	0.662	0.24	0.00340461	0.287005
FLRT2	2.01352e-06	1.17793	0.778	0.366	0.0316082	0.687992
BIN1	4.17577e-12	1.17691	0.825	0.493	6.55512e-08	0.582905
GLUL	5.45296e-24	1.17296	0.931	0.851	8.56006e-20	2.04967
ESRP1	1.07489e-08	1.16496	0.633	0.318	0.000168736	0.344799
CIB1	3.79772e-11	1.15275	0.869	0.574	5.96165e-07	1.20741
PORCN	1.61821e-08	1.13489	0.302	0.109	0.000254027	0.0646195
VAMP8	2.11702e-08	1.13449	0.698	0.438	0.00033233	0.628866
SERPINB6	1.83303e-07	1.129	0.68	0.409	0.00287748	0.720554
SLC25A44	1.29685e-06	1.11695	0.495	0.288	0.020358	0.308031
F11R	1.63953e-11	1.10541	0.836	0.527	2.57374e-07	0.620547
DAB2	1.38453e-06	1.10017	0.927	0.454	0.0217344	1.23996
DST	4.25458e-19	1.08367	0.985	0.886	6.67884e-15	3.61354
SPATS2L	1.32881e-11	1.07943	0.855	0.579	2.08596e-07	0.883736
LLGL2	4.9066e-07	1.07776	0.68	0.345	0.00770238	0.390105
CLDN7	2.8516e-10	1.07494	0.545	0.234	4.47645e-06	0.134454
SNCA	4.67812e-07	1.07259	0.429	0.169	0.0073437	0.112027
COL18A1	8.7906e-20	1.07197	0.993	0.816	1.37995e-15	1.25585
ZFP36L2	5.36801e-14	1.06624	0.92	0.676	8.4267e-10	1.0487
COL4A6	1.50601e-07	1.06575	0.782	0.467	0.00236414	0.828802
SLC7A8	1.05058e-12	1.06091	0.695	0.472	1.6492e-08	0.37018
CKB	5.08912e-17	1.05941	0.945	0.817	7.98891e-13	2.81843
NFE2L2	9.21837e-08	1.04694	0.753	0.443	0.0014471	0.534143
MYL12B	5.14276e-19	1.04117	0.967	0.861	8.07311e-15	3.37533
PPP1R14A	1.13127e-13	1.03617	0.356	0.113	1.77587e-09	0.0415503
CAPN1	1.3158e-08	1.03561	0.727	0.442	0.000206555	0.552434
TMED9	8.28662e-10	1.02517	0.811	0.485	1.30083e-05	0.436496
COL9A2	4.00668e-07	1.01827	0.571	0.321	0.00628969	0.285858
SLC48A1	1.1487e-11	1.01392	0.669	0.446	1.80324e-07	0.280101
NAB1	2.62044e-07	1.0094	0.68	0.386	0.00411357	0.486823
HMOX1	1.69648e-06	1.00788	0.28	0.054	0.0266314	0.0375912
ISG15	1.47616e-07	1.00442	0.644	0.515	0.00231727	1.06993
TM7SF2	1.09501e-06	1.00437	0.625	0.403	0.0171895	0.611749
FOXP1	6.7488e-08	1.00252	0.789	0.53	0.00105943	0.858017

## Sheet: Mesoderm_signature
Gene Name	P value	log2-fold change	pct.1	pct.2	Adjusted P value	Average expression
COL3A1	2.66635e-170	4.07388	0.956	0.388	4.18564e-166	3.86606		pct.1	Fraction of mesoderm cells expressing marker genes
LUM	7.35712e-140	3.94299	0.915	0.314	1.15492e-135	2.82904		pct.2	Fraction of other cells expressing marker genes
APLNR	2.40558e-151	3.81049	0.975	0.315	3.77628e-147	2.66809
IGFBP3	2.56264e-114	3.73062	0.858	0.297	4.02283e-110	2.24635
HAPLN1	1.84999e-147	3.7101	0.972	0.4	2.90411e-143	3.87102
POSTN	2.11678e-79	3.62345	0.657	0.228	3.32293e-75	1.21545
COL6A3	1.31902e-114	3.39121	0.787	0.215	2.0706e-110	0.692161
LRRC32	4.3895e-81	3.3234	0.688	0.151	6.89064e-77	0.640747
RSPO2	9.30106e-76	3.31981	0.676	0.162	1.46008e-71	0.714663
HAND1	1.1212e-111	3.3156	0.985	0.276	1.76006e-107	2.35371
COBLL1	4.68089e-97	3.25733	0.779	0.234	7.34806e-93	0.835501
DNAH2	1.18569e-73	3.21272	0.66	0.155	1.86129e-69	0.594464
ACTC1	2.89709e-104	3.19759	0.937	0.511	4.54785e-100	4.69948
ALPK2	3.97178e-81	3.17795	0.704	0.18	6.2349e-77	0.605465
MYL4	7.29751e-72	3.13212	0.746	0.177	1.14556e-67	0.723388
BMP4	4.27351e-102	3.11042	0.896	0.305	6.70856e-98	1.1773
HAS2	2.68653e-99	3.10655	0.818	0.277	4.21732e-95	0.792039
PMP22	3.04648e-57	3.01151	0.667	0.217	4.78236e-53	0.841167
COL5A2	2.41817e-104	3.00968	0.836	0.304	3.79604e-100	0.847725
RGS4	6.6765e-68	3.00011	0.716	0.187	1.04808e-63	0.738846
COL5A1	2.46779e-121	2.95294	0.918	0.386	3.87393e-117	1.02014
FREM1	7.85152e-90	2.93242	0.786	0.2	1.23253e-85	0.517968
BMPER	3.09619e-61	2.9316	0.657	0.15	4.8604e-57	0.479341
CDH11	3.90013e-100	2.9234	0.899	0.318	6.12242e-96	0.943181
KDR	5.32622e-96	2.91715	0.824	0.447	8.36109e-92	1.26262
COL1A1	3.75939e-126	2.91106	0.93	0.422	5.90149e-122	1.00739
ART5	2.16554e-46	2.90213	0.57	0.264	3.39946e-42	0.943925
CLSTN2	9.80384e-52	2.90114	0.391	0.079	1.53901e-47	0.219801
SYNE1	1.32264e-61	2.86389	0.504	0.172	2.07628e-57	0.349579
DSC3	6.12155e-62	2.85299	0.352	0.104	9.60961e-58	0.189091
FAM89A	1.00952e-77	2.85075	0.782	0.197	1.58474e-73	0.577439
PRRX1	1.34407e-67	2.83784	0.76	0.196	2.10992e-63	0.640692
TGFBI	2.61629e-57	2.81249	0.496	0.166	4.10705e-53	0.327948
DCN	2.15798e-49	2.80505	0.299	0.074	3.3876e-45	0.169351
SLC40A1	4.22974e-57	2.76187	0.591	0.148	6.63984e-53	0.39226
SEMA6D	1.16351e-70	2.72841	0.754	0.252	1.82647e-66	0.603254
HOXB5	6.52969e-57	2.72694	0.463	0.077	1.02503e-52	0.208209
TMEM88	1.41808e-130	2.69108	0.88	0.231	2.2261e-126	0.366067
SVEP1	1.25196e-47	2.68579	0.44	0.099	1.96532e-43	0.235779
TNC	1.31569e-61	2.66853	0.674	0.193	2.06537e-57	0.419832
ADAMTS9	1.3376e-70	2.63922	0.843	0.378	2.09976e-66	1.4899
WNT5A	7.38245e-62	2.60685	0.682	0.161	1.1589e-57	0.351819
DDR2	1.38038e-43	2.59939	0.491	0.142	2.16691e-39	0.314817
MCOLN3	5.60946e-34	2.56254	0.559	0.139	8.80573e-30	0.503431
H19	4.32442e-67	2.55366	0.623	0.144	6.78848e-63	0.263207
COL6A1	3.4274e-127	2.52945	0.985	0.679	5.38033e-123	2.86211
MYL7	4.81213e-37	2.51291	0.771	0.202	7.55409e-33	1.13001
PITX1	1.60955e-57	2.51041	0.726	0.191	2.52668e-53	0.481996
HOXB-AS3	2.64108e-29	2.50998	0.416	0.075	4.14597e-25	0.27001
SAMD4A	1.22592e-50	2.50905	0.415	0.125	1.92444e-46	0.184184
AFAP1L2	5.04063e-58	2.49293	0.562	0.13	7.91278e-54	0.240422
COLEC12	1.05225e-67	2.46636	0.805	0.285	1.65183e-63	0.613163
CCBE1	1.0795e-40	2.45323	0.474	0.165	1.6946e-36	0.288475
GPR155	5.69971e-45	2.45091	0.346	0.087	8.94741e-41	0.147575
BNC2	2.82414e-63	2.44936	0.674	0.333	4.43334e-59	0.574775
HOXB6	4.4812e-80	2.43904	0.553	0.094	7.03459e-76	0.157133
ARHGAP29	1.20426e-56	2.411	0.839	0.325	1.89044e-52	1.1286
COL1A2	6.68619e-93	2.40791	0.916	0.637	1.0496e-88	2.08757
MXRA5	1.10992e-35	2.40594	0.424	0.121	1.74236e-31	0.243937
PAG1	2.33754e-33	2.38031	0.431	0.118	3.66948e-29	0.266624
DOK4	5.11405e-94	2.37974	0.823	0.314	8.02804e-90	0.40574
SIPA1L2	2.70752e-66	2.36016	0.913	0.376	4.25027e-62	1.27469
RUNX1T1	5.7599e-60	2.34676	0.686	0.308	9.04189e-56	0.472941
AQP1	5.21832e-27	2.34231	0.249	0.067	8.19171e-23	0.150506
FOXF1	3.89676e-72	2.33646	0.523	0.097	6.11713e-68	0.144981
NRP1	2.48977e-53	2.32001	0.751	0.23	3.90844e-49	0.490405
ADAM19	2.06713e-76	2.30181	0.811	0.448	3.24498e-72	0.703912
SLIT2	7.38587e-41	2.29826	0.584	0.231	1.15943e-36	0.486068
ZFPM2	5.90478e-39	2.29631	0.286	0.067	9.26933e-35	0.120523
RELN	9.51625e-33	2.29515	0.554	0.195	1.49386e-28	0.54283
TEK	1.17697e-42	2.28932	0.49	0.181	1.8476e-38	0.269896
DRD2	5.90869e-23	2.26365	0.302	0.076	9.27546e-19	0.190741
RHOBTB3	7.46475e-56	2.26332	0.865	0.341	1.17182e-51	1.05537
MLLT3	2.78491e-43	2.25375	0.66	0.286	4.37176e-39	0.643714
SNAI2	6.15685e-55	2.24198	0.748	0.211	9.66502e-51	0.38105
FNIP2	3.12991e-41	2.22073	0.639	0.248	4.91332e-37	0.475688
ADAM12	1.70049e-33	2.19772	0.438	0.133	2.66943e-29	0.235622
CPED1	1.4781e-34	2.19612	0.321	0.081	2.32033e-30	0.138169
IL6ST	4.48513e-61	2.18976	0.899	0.418	7.04076e-57	1.19563
CYP26A1	1.74369e-36	2.17435	0.496	0.225	2.73724e-32	0.355675
SOX6	9.61465e-31	2.15223	0.444	0.165	1.50931e-26	0.290553
FLNC	7.94557e-51	2.14608	0.808	0.293	1.2473e-46	0.546583
COL6A2	1.53624e-90	2.14145	0.814	0.327	2.41159e-86	0.303586
GATA6	2.27013e-36	2.12995	0.762	0.21	3.56366e-32	0.62386
AHNAK	4.80569e-55	2.12864	0.968	0.468	7.54397e-51	2.89061
ATP7B	1.04309e-34	2.12389	0.522	0.201	1.63744e-30	0.32757
ANGPT2	1.47475e-16	2.11916	0.299	0.089	2.31506e-12	0.203272
HTRA1	7.80379e-32	2.11194	0.544	0.195	1.22504e-27	0.358926
PDGFRA	2.11606e-38	2.08485	0.84	0.306	3.32179e-34	1.17618
FENDRR	1.33244e-23	2.08193	0.24	0.039	2.09167e-19	0.1053
CGNL1	1.7995e-63	2.06898	0.871	0.543	2.82485e-59	1.34529
CEP85L	2.57098e-29	2.05289	0.519	0.214	4.03592e-25	0.38111
HOXB3	3.22204e-33	2.05077	0.496	0.127	5.05796e-29	0.207884
MFAP4	9.00312e-32	2.04978	0.314	0.085	1.41331e-27	0.11752
ANXA1	1.01344e-19	2.04465	0.519	0.166	1.5909e-15	0.43555
RGS5	3.06996e-59	2.04457	0.877	0.511	4.81922e-55	1.44932
NID2	4.80683e-33	2.02895	0.377	0.089	7.54576e-29	0.135333
SMARCA2	8.75414e-30	2.02532	0.466	0.165	1.37423e-25	0.251617
CAB39L	7.5756e-25	2.01547	0.318	0.106	1.18922e-20	0.167219
KIFAP3	1.30678e-34	2.01067	0.663	0.285	2.05138e-30	0.613173
PLAT	7.73861e-20	2.0097	0.355	0.153	1.21481e-15	0.301584
ACKR3	1.3137e-28	2.00574	0.522	0.157	2.06224e-24	0.309599
HOPX	3.49074e-26	2.00361	0.243	0.045	5.47977e-22	0.0906303
ARHGAP28	1.71689e-39	1.99704	0.72	0.338	2.69517e-35	0.739994
TGFBR3	1.18387e-30	1.99002	0.512	0.204	1.85844e-26	0.364972
LGR4	1.26253e-57	1.98693	0.826	0.441	1.98192e-53	0.734314
GLIPR2	6.7968e-32	1.98421	0.732	0.299	1.06696e-27	0.921136
BAMBI	1.06414e-55	1.9817	0.978	0.569	1.67049e-51	3.63431
PCDH17	2.32535e-26	1.97929	0.644	0.239	3.65033e-22	0.727855
KIF26B	9.05874e-27	1.96554	0.49	0.146	1.42204e-22	0.263609
PTCH1	6.09934e-45	1.96534	0.842	0.361	9.57474e-41	0.826081
MSX1	2.43109e-45	1.963	0.881	0.44	3.81632e-41	1.40039
PDZRN3	1.67211e-34	1.95687	0.465	0.161	2.62488e-30	0.195492
NAV2	1.46177e-56	1.94811	0.849	0.458	2.29468e-52	0.741418
FOSL2	2.58516e-35	1.93516	0.663	0.202	4.05819e-31	0.344141
WBP1L	2.20191e-37	1.93027	0.633	0.287	3.45657e-33	0.432193
TBX3	4.88759e-32	1.92305	0.806	0.259	7.67254e-28	0.901825
MBNL2	9.85685e-27	1.90988	0.493	0.154	1.54733e-22	0.250914
WIPF1	2.16028e-31	1.90464	0.579	0.241	3.39122e-27	0.413933
GATA6-AS1	1.05071e-25	1.89472	0.452	0.12	1.6494e-21	0.200373
PLOD2	2.613e-33	1.89336	0.567	0.273	4.10189e-29	0.34759
ADAMTS6	8.42505e-24	1.89279	0.346	0.079	1.32256e-19	0.129737
PPIC	6.74492e-33	1.89165	0.623	0.254	1.05882e-28	0.394741
LIPG	1.44388e-17	1.88376	0.333	0.155	2.2666e-13	0.246302
EFEMP2	1.65772e-24	1.8833	0.501	0.181	2.60229e-20	0.335599
AMIGO2	6.49351e-24	1.87633	0.46	0.158	1.01935e-19	0.254367
ADAMTS12	1.05993e-38	1.87432	0.702	0.317	1.66388e-34	0.462804
LEF1	8.31099e-39	1.86961	0.752	0.311	1.30466e-34	0.573149
SLC9A3R1	9.2821e-81	1.86485	0.925	0.777	1.4571e-76	2.50202
CREB3L1	3.61419e-43	1.8639	0.606	0.28	5.67356e-39	0.265854
CHD3	3.74911e-45	1.86382	0.749	0.364	5.88535e-41	0.518013
ITGA11	6.22788e-26	1.86247	0.217	0.055	9.77653e-22	0.0764067
CCDC80	3.77165e-23	1.85935	0.563	0.251	5.92074e-19	0.554983
RGS2	2.30727e-32	1.8295	0.674	0.383	3.62195e-28	0.741947
EDIL3	1.97954e-32	1.82383	0.55	0.311	3.10748e-28	0.374311
LGR5	4.4631e-15	1.81789	0.267	0.079	7.00618e-11	0.133816
KRT8	5.37574e-104	1.81782	0.999	0.921	8.43884e-100	7.02605
ATF3	8.69937e-38	1.81322	0.751	0.38	1.36563e-33	0.618451
RAB31	1.72674e-62	1.8083	0.925	0.646	2.71064e-58	1.97629
TSHZ1	5.10152e-23	1.80827	0.446	0.124	8.00836e-19	0.198114
ARID5B	3.81463e-17	1.80578	0.412	0.137	5.9882e-13	0.276649
TSHZ3	2.47621e-21	1.8028	0.453	0.149	3.88715e-17	0.236811
FLT1	1.41514e-37	1.79674	0.619	0.463	2.22149e-33	0.601813
MYOCD	3.17629e-16	1.79296	0.211	0.051	4.98614e-12	0.09302
SERPINB9	2.93098e-34	1.79264	0.648	0.318	4.60106e-30	0.453593
FGFR2	2.9005e-60	1.77681	0.859	0.633	4.55321e-56	1.31832
ERVH48-1	9.59718e-18	1.77489	0.387	0.172	1.50657e-13	0.266665
EPAS1	6.27388e-16	1.76053	0.399	0.172	9.84873e-12	0.343945
ANKS1A	2.40322e-35	1.75625	0.704	0.43	3.77258e-31	0.879224
OAF	3.44481e-21	1.75267	0.538	0.187	5.40766e-17	0.347924
FBN1	3.26044e-23	1.74709	0.607	0.235	5.11823e-19	0.483965
EGFLAM	2.70085e-15	1.74398	0.352	0.119	4.2398e-11	0.22541
SERINC5	2.09692e-43	1.74183	0.77	0.457	3.29175e-39	0.611598
ADAM33	1.86238e-26	1.73456	0.37	0.128	2.92357e-22	0.136488
LOX	2.53933e-21	1.73015	0.223	0.062	3.98624e-17	0.0830212
LRFN5	4.93661e-20	1.72822	0.226	0.038	7.74949e-16	0.0736841
NCAM1	6.27398e-25	1.72476	0.674	0.299	9.8489e-21	0.671382
BST2	3.08047e-51	1.71497	0.704	0.512	4.83573e-47	0.528127
GNG11	7.36569e-18	1.71417	0.356	0.196	1.15627e-13	0.262741
UNC5C	1.11126e-17	1.71072	0.393	0.112	1.74446e-13	0.191652
KCTD12	9.27189e-26	1.70582	0.367	0.135	1.4555e-21	0.14628
SPARC	2.83474e-83	1.70401	0.999	0.877	4.44998e-79	5.3698
BMPR2	3.53012e-30	1.70217	0.676	0.359	5.54158e-26	0.583237
PKP2	3.26763e-31	1.69921	0.692	0.342	5.12953e-27	0.611409
SH3RF2	5.02024e-18	1.69678	0.334	0.088	7.88078e-14	0.148264
FAM114A1	5.63164e-20	1.69142	0.516	0.223	8.84054e-16	0.412667
GATA3	4.28386e-17	1.6901	0.506	0.183	6.7248e-13	0.414442
METTL7A	1.90339e-27	1.68907	0.478	0.183	2.98795e-23	0.190924
ADAMTS2	2.30307e-18	1.68706	0.279	0.082	3.61536e-14	0.110986
SDC4	1.19384e-63	1.68127	0.87	0.59	1.87409e-59	0.746933
TPST1	1.87464e-26	1.68077	0.61	0.286	2.94281e-22	0.441609
TNNI1	3.74873e-18	1.67634	0.232	0.06	5.88476e-14	0.0943719
ADAMTS1	4.00631e-22	1.67555	0.55	0.221	6.2891e-18	0.366036
PGF	4.31947e-16	1.674	0.372	0.109	6.7807e-12	0.183525
FBN2	8.394e-36	1.66883	0.87	0.506	1.31769e-31	1.4197
PLXNA2	4.99008e-17	1.66045	0.46	0.174	7.83344e-13	0.311654
MAN1A1	1.6411e-17	1.65283	0.331	0.097	2.57621e-13	0.132406
MYRF	3.79061e-18	1.64228	0.406	0.118	5.95049e-14	0.185406
LIX1	8.04694e-19	1.63963	0.572	0.257	1.26321e-14	0.569286
EFNB3	6.46351e-20	1.63805	0.487	0.259	1.01464e-15	0.403676
VWA5A	1.31312e-19	1.63593	0.463	0.26	2.06134e-15	0.388628
FIBIN	3.03747e-13	1.63237	0.22	0.047	4.76822e-09	0.103142
HS3ST1	7.13748e-17	1.62683	0.386	0.152	1.12044e-12	0.24003
FGF19	8.31206e-23	1.62538	0.416	0.221	1.30483e-18	0.232661
DSC2	8.19749e-43	1.61826	0.886	0.567	1.28684e-38	1.38953
CSRNP1	8.60668e-22	1.61071	0.312	0.126	1.35108e-17	0.119358
SLC39A4	7.82856e-12	1.60703	0.305	0.088	1.22893e-07	0.181198
EMP2	4.00235e-44	1.60661	0.811	0.621	6.28289e-40	1.40213
TRPV2	1.34195e-12	1.6056	0.141	0.033	2.10659e-08	0.0587318
ELK3	6.53779e-21	1.60062	0.421	0.196	1.0263e-16	0.209667
VIM	1.14235e-86	1.59565	0.999	0.904	1.79327e-82	8.08228
DAB2	6.24192e-24	1.59238	0.779	0.38	9.79857e-20	1.23996
ATF7IP2	6.47422e-21	1.58936	0.532	0.311	1.01632e-16	0.438263
MMP2	1.01766e-51	1.58679	0.736	0.325	1.59752e-47	0.2121
BAG3	1.38968e-21	1.57921	0.43	0.165	2.18151e-17	0.189001
TLE3	1.12019e-44	1.57864	0.84	0.56	1.75848e-40	0.793378
PLEKHA6	4.63431e-17	1.56485	0.349	0.122	7.27493e-13	0.144318
ZMIZ1	8.74035e-41	1.56184	0.836	0.53	1.37206e-36	0.897369
HOXB7	1.98595e-17	1.55719	0.22	0.037	3.11755e-13	0.066718
RPS19P3	5.16675e-33	1.55675	0.339	0.162	8.11077e-29	0.0908754
MPZL1	7.12336e-53	1.55447	0.896	0.708	1.11823e-48	1.6206
DENND4C	7.20237e-24	1.5493	0.666	0.371	1.13063e-19	0.695176
CYP27A1	1.20464e-14	1.54625	0.342	0.122	1.89104e-10	0.190459
ISL1	2.36331e-11	1.5436	0.191	0.054	3.70992e-07	0.0953122
PTPRD	3.56711e-36	1.53755	0.828	0.559	5.59965e-32	1.23848
ST3GAL1	2.74021e-17	1.53375	0.6	0.25	4.30158e-13	0.61902
NEXN	1.52992e-22	1.53173	0.582	0.35	2.40166e-18	0.507673
PCOLCE	5.42844e-24	1.53123	0.478	0.233	8.52156e-20	0.196052
ST6GALNAC3	2.7246e-23	1.53043	0.597	0.359	4.27708e-19	0.535295
ARHGAP42	2.01957e-17	1.52626	0.396	0.21	3.17033e-13	0.244286
MME	1.47567e-16	1.52185	0.315	0.147	2.31651e-12	0.142464
HOXB2	1.0827e-28	1.5188	0.475	0.132	1.69962e-24	0.116774
EHD2	5.97923e-37	1.51466	0.425	0.161	9.38619e-33	0.0939179
CTSV	6.79964e-66	1.51241	0.959	0.811	1.06741e-61	2.83027
MYADM	3.52034e-56	1.5101	0.889	0.639	5.52623e-52	0.701993
NDRG2	1.50959e-17	1.49864	0.353	0.142	2.36976e-13	0.162201
PITX2	7.39745e-18	1.49697	0.691	0.244	1.16125e-13	0.662861
GALNT10	1.69966e-19	1.49482	0.572	0.291	2.66812e-15	0.512743
KCNMA1	1.16011e-14	1.49405	0.261	0.115	1.82114e-10	0.123028
CDK6	3.03216e-26	1.49037	0.767	0.427	4.75988e-22	0.852845
JUN	7.01564e-19	1.489	0.54	0.277	1.10131e-14	0.425611
PARVA	1.17428e-24	1.4812	0.666	0.379	1.84338e-20	0.610352
ARHGAP6	4.1479e-15	1.47756	0.242	0.058	6.51138e-11	0.0826186
NTS	5.01146e-10	1.47537	0.29	0.175	7.86699e-06	0.251632
PAQR8	1.00065e-14	1.47115	0.444	0.23	1.57083e-10	0.366059
MESP1	6.42724e-11	1.46306	0.154	0.02	1.00895e-06	0.0456032
TRIOBP	1.75088e-39	1.4602	0.858	0.616	2.74853e-35	1.11961
SH3PXD2A	2.03873e-18	1.45998	0.444	0.191	3.2004e-14	0.209033
P4HA2	1.57625e-14	1.45791	0.299	0.114	2.47439e-10	0.132254
MEIS1	2.15964e-15	1.44718	0.506	0.166	3.39021e-11	0.257571
SERINC3	2.07057e-35	1.44713	0.845	0.586	3.25038e-31	1.19016
BCO2	1.96151e-15	1.44597	0.172	0.049	3.07918e-11	0.0561425
TCEAL9	2.39184e-63	1.44534	0.924	0.744	3.75471e-59	1.10702
HOXA10	9.45368e-16	1.44194	0.194	0.035	1.48404e-11	0.0483067
DSP	2.20394e-38	1.43895	0.943	0.708	3.45974e-34	3.1921
DACT3	2.9556e-18	1.43838	0.331	0.093	4.6397e-14	0.0985581
PKN2	3.97871e-40	1.43439	0.859	0.619	6.24578e-36	1.07625
TERF2IP	2.73851e-18	1.43434	0.512	0.303	4.29891e-14	0.425439
MXRA7	1.15747e-18	1.43221	0.496	0.273	1.817e-14	0.316384
COL13A1	1.26705e-19	1.42937	0.362	0.12	1.98901e-15	0.115123
KRT19	1.00405e-34	1.42681	0.994	0.782	1.57616e-30	9.3498
TANC1	2.98912e-14	1.42678	0.393	0.195	4.69232e-10	0.250205
SLA	7.83059e-09	1.42637	0.132	0.035	0.000122925	0.0715716
CDX2	4.86349e-11	1.42359	0.374	0.148	7.63471e-07	0.251571
FRMD4B	1.53062e-14	1.41474	0.383	0.172	2.40277e-10	0.214904
LBH	5.14587e-19	1.41384	0.598	0.324	8.07798e-15	0.449336
PTGFRN	5.76449e-16	1.41101	0.37	0.208	9.04909e-12	0.206665
PFKP	1.01683e-32	1.40822	0.795	0.586	1.59622e-28	1.08349
GADD45G	1.81905e-13	1.40315	0.32	0.148	2.85555e-09	0.165967
ANGPTL2	1.73599e-13	1.3905	0.421	0.192	2.72515e-09	0.269759
ST3GAL6	1.06394e-19	1.38947	0.676	0.337	1.67018e-15	0.50405
IRS1	9.18492e-20	1.38926	0.532	0.316	1.44185e-15	0.344756
STK17B	3.35096e-14	1.38729	0.276	0.098	5.26034e-10	0.0969205
GATA2	2.36806e-10	1.38661	0.21	0.049	3.71739e-06	0.0839954
SLC12A2	9.38069e-21	1.38595	0.645	0.39	1.47258e-16	0.576523
NEK5	3.55307e-11	1.38087	0.182	0.056	5.57761e-07	0.0816747
SMAD7	6.58148e-18	1.37617	0.43	0.174	1.03316e-13	0.167579
STX18	1.46665e-18	1.37372	0.563	0.413	2.30235e-14	0.66836
TUBB6	1.20484e-30	1.37279	0.758	0.573	1.89135e-26	0.8203
MAML3	6.38641e-11	1.37057	0.289	0.121	1.00254e-06	0.153597
HTR1E	1.06761e-11	1.36511	0.17	0.049	1.67593e-07	0.0700929
LOXL2	1.01402e-22	1.35721	0.576	0.363	1.59181e-18	0.333377
KLF6	1.27271e-26	1.35646	0.897	0.621	1.99789e-22	2.54563
KDM6B	1.44312e-25	1.35611	0.683	0.288	2.26541e-21	0.277387
ALCAM	2.91764e-33	1.35599	0.801	0.699	4.58011e-29	1.17554
FURIN	5.27703e-21	1.35592	0.488	0.223	8.28387e-17	0.188091
LOXL1	2.98206e-17	1.3536	0.474	0.264	4.68123e-13	0.273552
ATP2B4	2.4326e-19	1.35118	0.694	0.392	3.81869e-15	0.756543
PXK	4.36741e-12	1.35005	0.397	0.195	6.85597e-08	0.319595
CEBPD	6.93248e-18	1.34735	0.284	0.114	1.08826e-13	0.0888601
PAPSS1	9.53078e-39	1.34001	0.796	0.657	1.49614e-34	0.905449
TLN2	1.88289e-21	1.33938	0.73	0.45	2.95576e-17	1.01883
FLI1	2.20699e-11	1.33679	0.144	0.032	3.46454e-07	0.0371699
TRPM7	2.92876e-18	1.33331	0.639	0.388	4.59757e-14	0.650449
PRNP	2.21771e-21	1.3304	0.645	0.425	3.48136e-17	0.585981
CHSY1	3.44957e-25	1.32625	0.672	0.476	5.41514e-21	0.566828
PRKCE	1.85931e-13	1.32491	0.276	0.086	2.91875e-09	0.0996428
DSG2	1.61264e-44	1.31299	0.95	0.796	2.53153e-40	2.46554
ZADH2	7.30727e-13	1.3123	0.375	0.174	1.1471e-08	0.211103
CCDC34	1.08956e-30	1.31229	0.783	0.594	1.7104e-26	0.871479
FLRT2	1.08663e-14	1.31098	0.629	0.313	1.70579e-10	0.687992
FKBP7	1.54532e-15	1.30645	0.411	0.22	2.42584e-11	0.235408
RREB1	9.08797e-20	1.29629	0.597	0.356	1.42663e-15	0.377291
COL4A1	1.74335e-23	1.29567	0.903	0.562	2.73671e-19	1.70391
APOBEC3C	8.48578e-16	1.29499	0.488	0.303	1.3321e-11	0.36248
TENM4	9.36899e-15	1.29299	0.591	0.299	1.47074e-10	0.579238
TFPI	7.91311e-17	1.28836	0.711	0.387	1.2422e-12	0.91462
EPHA7	2.53955e-20	1.28701	0.815	0.42	3.98658e-16	1.11806
FOS	1.09035e-29	1.28598	0.924	0.699	1.71163e-25	2.53965
ECE1	1.27289e-24	1.28484	0.74	0.423	1.99818e-20	0.496655
MYLK3	2.06679e-09	1.28353	0.161	0.043	3.24444e-05	0.0598495
TMOD1	2.14519e-07	1.28122	0.11	0.013	0.00336753	0.0314715
APOBEC3G	1.23316e-08	1.28085	0.133	0.022	0.000193581	0.040955
EFNA1	4.19999e-07	1.28032	0.245	0.146	0.00659315	0.32254
SRC	4.14892e-33	1.27803	0.491	0.187	6.51297e-29	0.0971546
ST3GAL5	1.18112e-11	1.27417	0.289	0.123	1.85412e-07	0.139542
MYLIP	7.3426e-19	1.27306	0.562	0.411	1.15264e-14	0.562703
EPB41L5	2.158e-21	1.27167	0.642	0.427	3.38763e-17	0.678471
SMAD3	9.69564e-18	1.27154	0.532	0.341	1.52202e-13	0.345653
TEAD1	6.01407e-28	1.27068	0.874	0.599	9.44088e-24	1.29886
SETD7	6.61151e-13	1.26622	0.287	0.118	1.03788e-08	0.104458
SMAD6	3.1376e-15	1.26181	0.443	0.189	4.9254e-11	0.190796
CHIC2	9.61313e-15	1.26161	0.302	0.162	1.50907e-10	0.120591
RPS7P10	5.77142e-33	1.25975	0.389	0.252	9.05998e-29	0.0867232
PHLDB2	6.85453e-23	1.25926	0.755	0.54	1.07602e-18	0.916004
SVIL	7.52837e-15	1.2585	0.51	0.36	1.1818e-10	0.462338
FNDC3B	1.11134e-19	1.25693	0.749	0.418	1.74458e-15	0.728528
ZCCHC24	1.69765e-20	1.25652	0.472	0.217	2.66498e-16	0.149094
RPL10P16	3.41773e-58	1.25548	0.685	0.453	5.36515e-54	0.126959
HGSNAT	5.23463e-12	1.25529	0.485	0.226	8.21733e-08	0.316148
ASH2L	6.66258e-19	1.25353	0.67	0.456	1.04589e-14	0.749818
PVR	1.29092e-11	1.24438	0.384	0.191	2.02649e-07	0.219811
GATA5	1.31928e-11	1.24319	0.545	0.212	2.07101e-07	0.446014
TIMP1	1.953e-26	1.24264	0.845	0.709	3.06582e-22	2.43252
IGSF3	7.20089e-15	1.24244	0.548	0.32	1.13039e-10	0.44434
BMP1	9.09543e-13	1.24006	0.402	0.156	1.4278e-08	0.155192
GPRC5C	1.44839e-10	1.23838	0.513	0.242	2.27368e-06	0.446185
SNCAIP	1.29196e-08	1.22668	0.154	0.085	0.000202812	0.0776308
ZC2HC1A	9.29417e-15	1.21826	0.591	0.347	1.459e-10	0.487019
COL4A2	3.94215e-23	1.21568	0.845	0.583	6.18838e-19	1.13338
KDM7A	3.80668e-12	1.21027	0.538	0.265	5.97572e-08	0.427926
ZNF516	2.86852e-35	1.20227	0.883	0.546	4.50301e-31	0.454778
TPM1	1.8927e-55	1.20068	0.952	0.917	2.97115e-51	2.65237
PARP14	7.52459e-11	1.1934	0.372	0.207	1.18121e-06	0.261947
ITGAV	3.63098e-19	1.19296	0.755	0.54	5.69992e-15	1.00549
CHN1	2.64158e-16	1.19285	0.562	0.458	4.14675e-12	0.576128
PKNOX1	2.01306e-15	1.19169	0.478	0.362	3.1601e-11	0.423835
ST7	2.36882e-10	1.18656	0.377	0.209	3.71857e-06	0.245772
LYN	2.59662e-15	1.18493	0.456	0.287	4.07617e-11	0.253923
AEBP1	6.63198e-16	1.18085	0.501	0.345	1.04109e-11	0.302698
ATP2B1	1.69919e-35	1.17653	0.978	0.803	2.66739e-31	4.26207
ANXA6	4.45027e-21	1.17448	0.76	0.415	6.98603e-17	0.473199
SEMA5A	9.34986e-11	1.17144	0.471	0.258	1.46774e-06	0.397982
FBLN1	1.66161e-66	1.17137	0.997	0.974	2.60839e-62	5.76742
DCAF6	2.96159e-12	1.16996	0.453	0.281	4.64911e-08	0.337533
FZD8	2.17198e-11	1.16976	0.292	0.125	3.40958e-07	0.121666
KIAA1217	4.04608e-12	1.1696	0.425	0.347	6.35154e-08	0.512217
DACT1	8.04207e-13	1.16398	0.437	0.225	1.26244e-08	0.254774
PPFIBP1	5.75595e-14	1.16153	0.575	0.38	9.0357e-10	0.488277
AKAP12	1.79304e-35	1.16117	0.933	0.83	2.81472e-31	2.9099
LPGAT1	1.90562e-11	1.16007	0.49	0.271	2.99144e-07	0.346101
CA2	4.09762e-09	1.15701	0.336	0.252	6.43245e-05	0.254435
FOSB	2.8256e-15	1.14778	0.792	0.505	4.43563e-11	1.60014
RBMS3	3.56049e-10	1.14479	0.34	0.157	5.58926e-06	0.168099
CTSL	7.44001e-18	1.14473	0.67	0.426	1.16793e-13	0.573163
TCF4	4.45136e-45	1.14385	0.969	0.856	6.98775e-41	2.32855
CAP2	8.36742e-13	1.14237	0.557	0.333	1.31352e-08	0.491379
GNG2	9.37196e-19	1.14217	0.544	0.309	1.47121e-14	0.225481
TMEM51	5.86427e-09	1.14209	0.355	0.224	9.20573e-05	0.290499
CBLB	2.47285e-12	1.13621	0.501	0.361	3.88188e-08	0.461949
JAK1	3.70284e-11	1.13408	0.49	0.335	5.81272e-07	0.471687
MAGI3	3.46256e-11	1.13175	0.452	0.281	5.43553e-07	0.351076
VEGFB	7.93637e-12	1.13046	0.44	0.285	1.24585e-07	0.294171
TNFAIP8	2.6594e-11	1.12557	0.326	0.211	4.17473e-07	0.165911
SLC7A2	6.75778e-10	1.12317	0.318	0.195	1.06084e-05	0.201117
ALDH2	8.92863e-21	1.12284	0.83	0.578	1.40162e-16	1.12717
CMTM6	4.75143e-24	1.12063	0.644	0.533	7.4588e-20	0.367436
MXRA8	2.23442e-11	1.12016	0.375	0.173	3.5076e-07	0.159374
LYPD6	8.72077e-08	1.11945	0.271	0.137	0.00136899	0.163591
MAST4	2.28028e-08	1.11868	0.282	0.169	0.000357959	0.190914
MXD4	3.52218e-16	1.11667	0.68	0.471	5.52912e-12	0.833178
BAIAP2L1	1.24594e-18	1.115	0.651	0.534	1.95588e-14	0.692167
SPIN4	3.83637e-21	1.11365	0.32	0.139	6.02234e-17	0.0670068
LDB2	1.30036e-14	1.11332	0.534	0.382	2.0413e-10	0.419422
KCP	3.43768e-09	1.11214	0.205	0.078	5.39648e-05	0.0786132
MDK	1.29347e-142	1.11148	1	1	2.03049e-138	9.61567
TSPAN5	6.72814e-15	1.1077	0.689	0.454	1.05618e-10	0.943538
LIFR	2.11061e-09	1.1066	0.726	0.304	3.31323e-05	1.00979
SLC4A8	5.22912e-11	1.10446	0.433	0.29	8.20867e-07	0.406793
ITGB1	5.74348e-33	1.10304	0.903	0.783	9.01611e-29	1.32714
EPHB2	1.72096e-15	1.09906	0.562	0.345	2.70156e-11	0.305459
TNPO1	2.05419e-33	1.09705	0.886	0.758	3.22467e-29	1.18521
ZBTB8A	2.05298e-12	1.09633	0.409	0.275	3.22277e-08	0.238307
WWTR1	1.32425e-10	1.09605	0.453	0.236	2.07882e-06	0.246617
RPL18P13	2.87475e-12	1.09442	0.177	0.066	4.51278e-08	0.0473129
HUNK	8.41495e-09	1.08617	0.372	0.211	0.000132098	0.267904
PHACTR2	1.48646e-26	1.08122	0.849	0.741	2.33344e-22	1.65428
PLEKHG3	2.06408e-09	1.0805	0.418	0.264	3.24019e-05	0.303482
S1PR3	1.09662e-07	1.0804	0.353	0.175	0.00172147	0.249966
SLIT3	6.36505e-10	1.07872	0.267	0.099	9.99185e-06	0.0999001
PPP2R3A	7.73331e-13	1.07572	0.566	0.384	1.21398e-08	0.564389
CITED2	1.81727e-17	1.07358	0.559	0.307	2.85275e-13	0.205384
LAMC1	1.08416e-22	1.06838	0.861	0.678	1.70192e-18	1.52407
MAP4	2.20008e-25	1.06405	0.864	0.732	3.45369e-21	1.42018
ARID3A	2.51263e-36	1.06305	0.943	0.761	3.94432e-32	1.30569
ABTB2	4.66959e-14	1.06263	0.224	0.073	7.33033e-10	0.0520984
LHFPL2	2.96195e-37	1.0623	0.96	0.835	4.64966e-33	2.10296
SC5D	3.76269e-20	1.06071	0.716	0.607	5.90667e-16	0.799979
CAPN2	2.80636e-15	1.05925	0.704	0.507	4.40543e-11	0.985579
FKBP14	1.25552e-09	1.0539	0.394	0.283	1.97092e-05	0.303493
IDS	3.48674e-13	1.052	0.421	0.313	5.47348e-09	0.208891
CDC42EP3	2.07178e-13	1.05159	0.491	0.427	3.25228e-09	0.464808
SGPP1	3.06064e-10	1.04543	0.33	0.164	4.80459e-06	0.125735
MALT1	4.58062e-10	1.04412	0.491	0.327	7.19066e-06	0.41886
PKIA	7.90795e-12	1.04365	0.424	0.334	1.24139e-07	0.296503
NTM	2.4442e-09	1.04237	0.321	0.238	3.8369e-05	0.235305
B2M	6.44486e-27	1.04129	0.883	0.753	1.01171e-22	1.54701
TRIM8	4.34831e-14	1.04125	0.431	0.29	6.82598e-10	0.183923
SLC2A13	1.69671e-07	1.03989	0.287	0.161	0.00266349	0.164483
ITGA5	6.10708e-13	1.03873	0.6	0.38	9.58689e-09	0.454753
LEPROT	6.58127e-14	1.0374	0.626	0.441	1.03313e-09	0.599405
NID1	5.42733e-13	1.03614	0.584	0.423	8.51982e-09	0.439488
ACBD3	6.79134e-16	1.03533	0.623	0.478	1.0661e-11	0.536892
LGALS1	6.65316e-09	1.03258	0.513	0.355	0.000104441	0.485326
PRTG	3.2283e-22	1.03157	1	0.697	5.06778e-18	14.3612
DGKH	1.24604e-07	1.03035	0.362	0.231	0.00195603	0.315344
AXL	4.57456e-11	1.0294	0.452	0.309	7.18114e-07	0.323558
SH3BP4	1.00008e-09	1.02795	0.412	0.288	1.56993e-05	0.319861
MMP15	2.23079e-09	1.02762	0.422	0.283	3.50189e-05	0.287406
TRPS1	1.53969e-06	1.01987	0.224	0.106	0.0241701	0.108822
TMEM98	1.24504e-28	1.01791	0.916	0.779	1.95447e-24	2.17381
PALLD	7.0347e-14	1.01591	0.689	0.453	1.10431e-09	0.777965
CACNA2D1	7.32995e-08	1.01517	0.264	0.165	0.00115065	0.131118
MID1	2.71626e-16	1.01335	0.718	0.537	4.26398e-12	0.91831
RBP1	9.71377e-13	1.01304	0.622	0.471	1.52487e-08	0.763576
COL27A1	5.15098e-14	1.01251	0.635	0.416	8.08601e-10	0.543005
KLF5	1.33562e-06	1.01222	0.26	0.105	0.0209665	0.134668
SCMH1	4.48858e-08	1.01141	0.276	0.161	0.000704617	0.153908
ARHGEF12	2.7885e-11	1.01078	0.581	0.381	4.37739e-07	0.481356
MYH10	4.59703e-55	1.01021	0.985	0.962	7.21641e-51	3.46651
MAP4K5	2.53989e-17	1.01006	0.74	0.56	3.98712e-13	0.79472
FNDC3A	2.17575e-11	1.00808	0.603	0.445	3.4155e-07	0.659357
GPC6	2.26595e-09	1.00693	0.496	0.265	3.55709e-05	0.355079
FREM2	9.8514e-11	1.00609	0.452	0.366	1.54647e-06	0.49809
SUCO	1.14742e-20	1.00422	0.836	0.668	1.80122e-16	1.32797

## Sheet: Ectoderm_signature
Gene Name	P value	log2-fold change	pct.1	pct.2	Adjusted P value	Average expression
PAX6	5.75427e-132	4.60755	0.677	0.043	9.03305e-128	0.530599		pct.1	Fraction of ectoderm cells expressing marker genes
MAP2	8.35646e-84	3.86523	0.818	0.127	1.3118e-79	0.603357		pct.2	Fraction of other cells expressing marker genes
PAX3	8.96809e-64	3.69617	0.67	0.062	1.40781e-59	0.415988
CRABP1	9.75549e-163	3.67836	0.946	0.411	1.53142e-158	0.827691
LHX5-AS1	7.72113e-72	3.67593	0.508	0.025	1.21206e-67	0.24192
ZFHX4	5.76188e-59	3.59697	0.781	0.184	9.045e-55	0.875482
DLK1	4.28071e-57	3.57887	0.707	0.154	6.71987e-53	0.667215
CDH6	2.04471e-60	3.57126	0.885	0.206	3.20978e-56	1.11278
ILDR2	6.59423e-54	3.55132	0.449	0.034	1.03516e-49	0.245852
NR2F1	2.8939e-79	3.52895	0.649	0.079	4.54284e-75	0.302756
SIX3	3.78877e-53	3.46969	0.39	0.017	5.94761e-49	0.174496
EDNRA	1.70819e-44	3.39819	0.495	0.105	2.68152e-40	0.348281
EFNA5	1.33654e-74	3.37577	0.79	0.249	2.0981e-70	0.663328
FST	1.86929e-82	3.34872	0.991	0.519	2.93441e-78	4.38913
TPBG	7.59807e-72	3.21775	0.779	0.329	1.19274e-67	0.875662
GFRA1	6.75438e-54	3.1941	0.484	0.075	1.0603e-49	0.229964
ATP1A2	8.43674e-54	3.16531	0.672	0.16	1.3244e-49	0.42847
PCDH8	1.03073e-45	3.10021	0.521	0.057	1.61805e-41	0.218928
OTX2	9.38714e-50	3.0672	0.798	0.281	1.47359e-45	1.04942
LGI1	8.28696e-30	3.03494	0.377	0.041	1.30089e-25	0.204047
PTN	2.80726e-83	2.95667	0.948	0.532	4.40684e-79	1.83776
LHX5	5.92433e-37	2.91873	0.356	0.013	9.30002e-33	0.11532
MIAT	1.19278e-42	2.84503	0.651	0.229	1.87243e-38	0.538526
PLCH1	1.97204e-31	2.82396	0.516	0.14	3.0957e-27	0.370903
NAV3	2.77688e-27	2.78337	0.284	0.045	4.35915e-23	0.148734
COL2A1	2.03852e-31	2.77849	0.755	0.188	3.20007e-27	0.803103
SP5	1.54122e-37	2.77526	0.573	0.115	2.4194e-33	0.268887
SKIDA1	9.5738e-35	2.76421	0.555	0.107	1.50289e-30	0.261414
SOX2	5.34274e-67	2.70246	0.907	0.378	8.38704e-63	0.800349
RFX4	3.47137e-24	2.69232	0.297	0.026	5.44935e-20	0.128008
DRAXIN	1.43817e-34	2.68362	0.599	0.167	2.25763e-30	0.348604
EPHB1	1.63924e-27	2.6655	0.38	0.078	2.57328e-23	0.18575
ZIC2	2.78342e-70	2.64122	0.855	0.467	4.36941e-66	0.958532
PTPRZ1	9.60427e-68	2.64007	0.876	0.466	1.50768e-63	1.03794
SRGAP3	1.71176e-28	2.62716	0.456	0.113	2.68712e-24	0.244394
DPYSL5	2.55923e-38	2.62488	0.527	0.104	4.01748e-34	0.207329
FILIP1	7.43756e-19	2.61995	0.33	0.06	1.16755e-14	0.196106
TFAP2A	3.4979e-29	2.61149	0.603	0.133	5.491e-25	0.286912
GREB1L	2.84194e-44	2.60317	0.909	0.383	4.46127e-40	1.24677
NCALD	4.00151e-22	2.59158	0.334	0.056	6.28157e-18	0.163556
PLP1	3.33544e-41	2.53452	0.711	0.347	5.23597e-37	0.680485
RNF165	2.51144e-31	2.53073	0.434	0.11	3.94245e-27	0.180986
SYT11	6.75778e-29	2.51084	0.486	0.163	1.06084e-24	0.285706
SOX9	4.61774e-26	2.50407	0.373	0.15	7.24893e-22	0.231216
MYLK	2.43593e-27	2.48573	0.456	0.191	3.82393e-23	0.348884
FZD3	7.6335e-74	2.48161	0.963	0.598	1.19831e-69	1.59259
SOX5	6.03217e-20	2.47232	0.438	0.127	9.4693e-16	0.287461
HS6ST2	2.95015e-23	2.45784	0.525	0.147	4.63115e-19	0.311224
OLFM3	1.30925e-20	2.44376	0.256	0.026	2.05527e-16	0.0931732
TRIL	1.49867e-17	2.39473	0.328	0.068	2.35261e-13	0.16065
NLRP1	1.2558e-28	2.39388	0.49	0.144	1.97136e-24	0.217153
CASZ1	1.73133e-24	2.38286	0.338	0.033	2.71785e-20	0.111502
SDK2	5.39526e-35	2.37502	0.597	0.176	8.46947e-31	0.233754
MYEF2	6.39992e-46	2.36732	0.666	0.285	1.00466e-41	0.326581
MN1	1.23916e-32	2.34078	0.466	0.116	1.94524e-28	0.150596
MAPK10	3.89033e-17	2.33774	0.466	0.091	6.10704e-13	0.250913
NRXN3	2.5796e-18	2.33606	0.397	0.103	4.04946e-14	0.211611
SLC35F1	8.82747e-24	2.33336	0.393	0.119	1.38574e-19	0.185335
NR2F2	6.11377e-23	2.3073	0.525	0.179	9.5974e-19	0.317719
SOX11	5.06676e-70	2.30673	0.978	0.653	7.9538e-66	1.61756
ENC1	3.03901e-23	2.27385	0.692	0.276	4.77064e-19	0.759091
RMST	2.31924e-29	2.26432	0.328	0.103	3.64075e-25	0.129615
ZNF521	3.99396e-23	2.2634	0.612	0.21	6.26971e-19	0.419632
ARL4C	6.09244e-40	2.25282	0.905	0.486	9.56392e-36	1.48364
LPAR4	1.2686e-29	2.22465	0.486	0.146	1.99144e-25	0.172686
AUTS2	7.19596e-44	2.20868	0.831	0.475	1.12962e-39	0.85852
IRX2	4.41041e-35	2.20329	0.731	0.343	6.92346e-31	0.487687
CXCR4	1.3298e-14	2.1875	0.338	0.065	2.08753e-10	0.156858
PMEL	1.59805e-26	2.18275	0.772	0.316	2.50861e-22	0.943669
NRCAM	1.22427e-16	2.16634	0.479	0.149	1.92186e-12	0.340879
TLE4	4.83533e-46	2.16453	0.826	0.521	7.5905e-42	0.942903
CDH4	5.5416e-24	2.16026	0.354	0.113	8.6992e-20	0.141853
CELSR2	4.39826e-27	2.12987	0.514	0.121	6.90439e-23	0.164369
WSCD1	1.75492e-20	2.12969	0.341	0.133	2.75487e-16	0.180715
NR2F1-AS1	3.23893e-13	2.10711	0.204	0.024	5.08447e-09	0.0805846
CPE	1.70284e-21	2.10566	0.651	0.287	2.67312e-17	0.575859
POU3F2	1.21373e-14	2.10534	0.325	0.048	1.90531e-10	0.119977
GLI3	1.97755e-36	2.10531	0.813	0.431	3.10435e-32	0.685899
GRAMD1B	1.04094e-21	2.09262	0.325	0.137	1.63407e-17	0.163989
SYNE2	7.27875e-62	2.09068	0.965	0.739	1.14262e-57	2.32408
CDON	1.55022e-17	2.08662	0.523	0.178	2.43354e-13	0.342978
SLC7A11	6.9299e-35	2.08485	0.792	0.499	1.08786e-30	1.025
FIGN	3.97777e-26	2.08449	0.803	0.402	6.24431e-22	1.04203
TMEM132C	3.41956e-14	2.07742	0.354	0.074	5.36802e-10	0.149962
LFNG	5.34948e-28	2.07489	0.547	0.16	8.39762e-24	0.196127
STOX2	7.13846e-25	2.05811	0.505	0.254	1.12059e-20	0.310435
COL9A1	6.24493e-19	2.04485	0.356	0.085	9.80328e-15	0.122106
PAX7	1.75037e-14	2.02028	0.23	0.013	2.74772e-10	0.0557662
PPP1R9A	2.01538e-21	2.01878	0.542	0.27	3.16375e-17	0.457864
PEG3	2.89095e-33	2.00522	0.898	0.523	4.53822e-29	1.24385
KCNK10	8.51496e-10	1.99122	0.204	0.04	1.33668e-05	0.120544
SHROOM3	2.72308e-19	1.98713	0.447	0.21	4.27469e-15	0.264137
EMX2	9.65216e-18	1.9808	0.273	0.014	1.5152e-13	0.0541693
IGFBP5	1.36855e-15	1.97607	0.534	0.187	2.14834e-11	0.366341
SACS	4.15268e-30	1.97253	0.757	0.439	6.51887e-26	0.773621
TOX3	1.21753e-11	1.97091	0.36	0.129	1.91128e-07	0.22319
TTYH1	5.2154e-25	1.96547	0.445	0.099	8.18713e-21	0.123692
BOC	4.19675e-15	1.94901	0.351	0.086	6.58806e-11	0.13726
EFR3B	2.47725e-14	1.94495	0.397	0.133	3.88879e-10	0.226916
FAT3	5.15332e-18	1.92219	0.471	0.249	8.08968e-14	0.347341
LSAMP	1.09186e-13	1.91952	0.43	0.154	1.714e-09	0.263354
OLIG3	7.51897e-11	1.91888	0.193	0.015	1.18033e-06	0.0557343
YPEL1	4.91375e-12	1.91217	0.271	0.085	7.7136e-08	0.13571
NOVA1	1.37101e-24	1.90785	0.462	0.224	2.15221e-20	0.222993
JAG1	4.09897e-19	1.8854	0.573	0.266	6.43456e-15	0.421622
FHL1	1.91089e-19	1.87425	0.477	0.246	2.99971e-15	0.278129
PRRT2	2.29814e-23	1.8573	0.401	0.118	3.60762e-19	0.118191
ANK2	8.51361e-17	1.85543	0.568	0.271	1.33647e-12	0.45566
FAT1	9.54402e-34	1.84711	0.831	0.584	1.49822e-29	1.17265
CCDC160	6.176e-13	1.83955	0.384	0.145	9.69508e-09	0.236473
SCUBE1	6.22124e-13	1.81461	0.217	0.052	9.76611e-09	0.0804778
C21orf58	6.84527e-22	1.81362	0.64	0.338	1.07457e-17	0.548352
CRABP2	1.22759e-66	1.80737	0.965	0.794	1.92707e-62	1.40827
NBEA	1.3601e-15	1.80126	0.462	0.261	2.13509e-11	0.375358
CACHD1	7.72384e-22	1.80074	0.633	0.365	1.21249e-17	0.495823
E2F7	5.15499e-15	1.78029	0.456	0.232	8.09231e-11	0.338683
SPHK1	1.17294e-13	1.7628	0.252	0.065	1.84129e-09	0.0873209
VAT1L	7.89096e-15	1.76202	0.555	0.258	1.23872e-10	0.347138
KIF5C	3.75886e-31	1.76059	0.783	0.518	5.90066e-27	0.872363
NIN	1.4574e-16	1.74998	0.629	0.318	2.28783e-12	0.551909
ADGRL3	1.37531e-12	1.74103	0.44	0.178	2.15896e-08	0.234787
TIAM1	2.28507e-14	1.73269	0.538	0.245	3.5871e-10	0.342604
AMPH	1.09805e-08	1.7298	0.291	0.089	0.000172372	0.169459
COL11A2	2.89672e-11	1.72422	0.187	0.023	4.54726e-07	0.0479968
IL17RD	3.04378e-15	1.7236	0.471	0.208	4.77813e-11	0.253012
CNTNAP2	2.52551e-36	1.72074	0.926	0.667	3.96455e-32	1.69835
ASPM	4.77044e-35	1.71315	0.913	0.691	7.48864e-31	1.98251
GNAZ	2.22855e-16	1.70193	0.358	0.104	3.49837e-12	0.106342
EFNB2	5.58334e-16	1.70003	0.72	0.379	8.76472e-12	0.762946
SLITRK5	3.96237e-12	1.69213	0.176	0.048	6.22013e-08	0.055575
CD47	2.48921e-17	1.68964	0.575	0.369	3.90757e-13	0.494364
EPHA4	3.27439e-15	1.68776	0.685	0.33	5.14014e-11	0.819706
CENPF	1.10964e-81	1.68631	1	0.959	1.74191e-77	7.36948
NUCKS1	3.0402e-126	1.6818	1	0.986	4.77251e-122	4.05767
NCAN	2.7899e-13	1.67515	0.256	0.034	4.37959e-09	0.0592737
CHML	2.38878e-17	1.6505	0.525	0.333	3.74991e-13	0.349883
ERBB3	2.31695e-14	1.64596	0.538	0.333	3.63714e-10	0.575905
LRP4	4.44338e-12	1.64379	0.341	0.158	6.97522e-08	0.184096
KNTC1	7.62975e-22	1.64324	0.683	0.472	1.19772e-17	0.722275
NR6A1	9.7155e-65	1.63819	0.983	0.898	1.52514e-60	2.87925
PRPF19	1.69384e-32	1.63802	0.67	0.398	2.659e-28	0.252222
NOG	6.29121e-16	1.63125	0.247	0.068	9.87593e-12	0.0685328
RNF157	5.25117e-11	1.62905	0.416	0.167	8.24329e-07	0.24816
ZEB2	1.64402e-16	1.62471	0.79	0.405	2.58078e-12	0.861881
ADGRV1	7.72172e-14	1.62345	0.536	0.305	1.21216e-09	0.482363
WLS	7.58372e-23	1.61955	0.839	0.486	1.19049e-18	0.902164
PLCB4	3.71855e-11	1.61621	0.529	0.261	5.83739e-07	0.515179
CERKL	4.59027e-08	1.60977	0.171	0.02	0.00072058	0.0542966
CIT	1.41221e-18	1.60422	0.566	0.347	2.21689e-14	0.369104
SLC6A8	1.38008e-21	1.59255	0.603	0.355	2.16645e-17	0.317657
CCDC152	4.21323e-13	1.59218	0.395	0.298	6.61393e-09	0.346313
PLEKHG1	7.32897e-07	1.59067	0.115	0.04	0.011505	0.0650439
ZNF462	2.71874e-36	1.59039	0.892	0.655	4.26788e-32	0.964662
SALL3	6.41039e-13	1.58903	0.492	0.288	1.0063e-08	0.38082
WNT2B	7.21364e-09	1.58608	0.167	0.074	0.00011324	0.0928926
GPC3	1.0022e-21	1.58206	0.816	0.604	1.57326e-17	2.01339
CNKSR3	8.87909e-10	1.5761	0.443	0.175	1.39384e-05	0.259713
ZNF829	3.88652e-11	1.57576	0.269	0.158	6.10106e-07	0.135425
NEBL	3.01281e-08	1.56707	0.466	0.189	0.000472951	0.319435
CCDC88C	3.60577e-16	1.56597	0.369	0.217	5.66034e-12	0.160287
ZNRF3	9.84632e-11	1.56512	0.412	0.197	1.54568e-06	0.226005
AXIN2	3.80355e-11	1.56136	0.388	0.21	5.97081e-07	0.237142
THBS3	6.93832e-10	1.55897	0.432	0.168	1.08918e-05	0.220217
DRD4	1.05343e-09	1.55318	0.187	0.024	1.65367e-05	0.0438657
SOX3	4.86019e-14	1.55159	0.2	0.056	7.62952e-10	0.0514375
TNFRSF19	1.36552e-09	1.55018	0.43	0.166	2.1436e-05	0.262126
ADAMTS19	4.44469e-11	1.54981	0.514	0.283	6.97727e-07	0.402565
ADAM23	7.38463e-16	1.54904	0.443	0.223	1.15924e-11	0.210458
RTKN2	9.37448e-16	1.54769	0.443	0.258	1.47161e-11	0.225366
DNER	6.14648e-11	1.5455	0.165	0.044	9.64875e-07	0.0498409
B3GAT1	1.26278e-13	1.53842	0.223	0.067	1.98232e-09	0.0635601
MMS22L	4.04626e-16	1.52197	0.618	0.41	6.35181e-12	0.570947
RFX3	3.3344e-10	1.52054	0.458	0.21	5.23435e-06	0.254723
HECTD2	1.09457e-09	1.51584	0.354	0.184	1.71825e-05	0.210977
PGAP1	1.06752e-15	1.51534	0.675	0.411	1.67579e-11	0.57868
EML1	1.04932e-10	1.50928	0.403	0.224	1.64722e-06	0.266339
MZF1	1.57537e-10	1.50788	0.369	0.18	2.47301e-06	0.200474
CNTRL	6.76689e-11	1.50671	0.453	0.272	1.06227e-06	0.378248
DYNLL2	2.21165e-24	1.49643	0.835	0.564	3.47184e-20	0.688319
FZD7	4.44107e-23	1.49625	0.69	0.51	6.97159e-19	0.523107
NCAPG	5.48402e-15	1.49392	0.603	0.384	8.60882e-11	0.476547
MLLT10	2.10087e-16	1.48752	0.553	0.417	3.29794e-12	0.522016
EFNB1	5.73405e-10	1.48623	0.44	0.24	9.00131e-06	0.277312
LRIG1	8.55306e-17	1.48308	0.323	0.195	1.34266e-12	0.121548
EGFEM1P	1.51468e-07	1.48074	0.167	0.038	0.00237774	0.0652529
ZIC5	7.30169e-15	1.4799	0.432	0.241	1.14622e-10	0.187147
BTBD3	2.18556e-14	1.47951	0.523	0.339	3.4309e-10	0.367275
SCRG1	7.67475e-07	1.47921	0.137	0.019	0.0120478	0.0368182
CCND1	1.06711e-19	1.47298	0.761	0.476	1.67515e-15	0.623832
STRA6	2.91593e-09	1.47256	0.505	0.242	4.57743e-05	0.397539
APLP1	1.64763e-14	1.46793	0.406	0.241	2.58645e-10	0.201248
CELF2	1.97614e-11	1.46624	0.603	0.338	3.10214e-07	0.461006
NRIP1	3.29426e-11	1.46568	0.601	0.356	5.17133e-07	0.634847
CDH2	3.47858e-23	1.46285	0.931	0.629	5.46068e-19	1.6901
CPT1C	3.13435e-11	1.46229	0.495	0.228	4.92031e-07	0.269102
LRP2	2.5078e-08	1.46152	0.553	0.281	0.000393675	0.787227
TIAM2	2.32663e-08	1.4587	0.351	0.184	0.000365234	0.229612
RAB11FIP2	2.63353e-11	1.45465	0.423	0.27	4.13412e-07	0.26383
TUBB2B	1.7658e-30	1.44927	0.918	0.681	2.77196e-26	1.16232
TRIM2	9.33683e-16	1.44761	0.651	0.492	1.4657e-11	0.829965
RCBTB2	1.74358e-09	1.4471	0.36	0.232	2.73707e-05	0.247088
PPP1R3E	1.1351e-08	1.43547	0.167	0.071	0.000178188	0.0751303
CLYBL	5.78674e-09	1.43508	0.356	0.166	9.08402e-05	0.214406
ITGA6	3.65829e-14	1.42902	0.605	0.516	5.74278e-10	0.873175
SASH1	2.4202e-20	1.42771	0.666	0.561	3.79923e-16	0.716279
PEG10	2.33607e-22	1.42762	0.805	0.599	3.66716e-18	0.768906
STK33	2.69504e-08	1.42286	0.332	0.186	0.000423068	0.24149
ZDHHC21	1.34454e-09	1.41407	0.321	0.173	2.11066e-05	0.166307
TCF12	6.64433e-17	1.41138	0.714	0.532	1.04303e-12	0.813812
LMO4	2.19883e-20	1.40778	0.681	0.522	3.45172e-16	0.494826
NAV1	3.07479e-17	1.40365	0.709	0.554	4.8268e-13	0.803608
NOTCH3	1.03786e-27	1.40356	0.709	0.522	1.62923e-23	0.347654
USP49	1.14009e-09	1.40216	0.343	0.181	1.78972e-05	0.187694
MMP16	2.04324e-11	1.39958	0.445	0.345	3.20747e-07	0.377144
ROR2	6.06736e-08	1.39758	0.475	0.193	0.000952454	0.328214
AFG3L1P	3.55807e-09	1.39523	0.434	0.238	5.58546e-05	0.275224
NUP210	2.01358e-09	1.39094	0.436	0.221	3.16092e-05	0.297085
CECR2	1.21485e-23	1.39077	0.779	0.653	1.90708e-19	0.831799
AHDC1	2.28944e-14	1.38964	0.534	0.269	3.59396e-10	0.198622
PAM	1.20117e-13	1.37357	0.599	0.453	1.8856e-09	0.521936
LRRC8B	7.24965e-08	1.37234	0.349	0.208	0.00113805	0.252435
CEP83	3.55963e-09	1.37149	0.421	0.279	5.5879e-05	0.359426
TOP2A	2.29039e-36	1.37148	0.974	0.904	3.59546e-32	3.72925
NRP2	7.68841e-15	1.36815	0.748	0.503	1.20693e-10	0.887163
NKAIN4	1.85574e-07	1.3668	0.232	0.077	0.00291314	0.0931395
CACNA1A	1.35466e-12	1.36375	0.477	0.212	2.12655e-08	0.158475
EFHC1	1.40478e-08	1.36138	0.484	0.275	0.000220523	0.42549
CEP78	5.9896e-19	1.35638	0.766	0.539	9.40247e-15	0.695356
ARHGEF2	5.86886e-09	1.35541	0.351	0.232	9.21294e-05	0.219425
ADGRL1	2.13463e-20	1.35172	0.696	0.414	3.35095e-16	0.312386
BRCA1	1.9379e-14	1.35137	0.703	0.461	3.04211e-10	0.781219
APCDD1	1.96541e-07	1.35067	0.243	0.116	0.0030853	0.120815
ELK4	3.37582e-08	1.34897	0.33	0.209	0.000529936	0.203958
ZNF48	4.08194e-08	1.3472	0.377	0.228	0.000640783	0.274312
FEZF1-AS1	1.19403e-08	1.34665	0.161	0.067	0.000187439	0.0613263
RNFT2	3.77215e-08	1.3448	0.295	0.151	0.000592151	0.157143
CDV3	7.08973e-62	1.34299	0.972	0.956	1.11295e-57	1.60237
DYNC2H1	3.71761e-11	1.3421	0.679	0.416	5.8359e-07	0.743523
CCDC14	3.69222e-24	1.3394	0.866	0.672	5.79605e-20	1.20072
CCNG2	2.61793e-11	1.33872	0.43	0.261	4.10962e-07	0.21785
NGFR	2.05895e-13	1.33679	0.284	0.056	3.23215e-09	0.0496031
PDCD7	3.42715e-11	1.33652	0.425	0.296	5.37994e-07	0.251015
MDM4	3.41318e-19	1.33617	0.805	0.635	5.35801e-15	1.21435
CASP8AP2	4.28263e-15	1.33601	0.698	0.521	6.72287e-11	0.896916
GGA1	5.67517e-15	1.33601	0.636	0.426	8.90888e-11	0.440561
ZNF117	1.47915e-11	1.33388	0.482	0.346	2.32197e-07	0.424452
CBX5	3.1193e-63	1.33344	1	0.975	4.89668e-59	4.13212
ID4	2.21333e-09	1.33296	0.499	0.275	3.47449e-05	0.38576
UBE3D	1.50929e-08	1.32634	0.386	0.225	0.000236928	0.251256
MBOAT2	1.51255e-11	1.32551	0.536	0.367	2.37441e-07	0.425841
TARBP1	4.78569e-09	1.32098	0.497	0.272	7.51258e-05	0.338079
ETV1	1.40308e-12	1.32084	0.382	0.324	2.20255e-08	0.261239
DGCR8	4.42839e-08	1.31828	0.306	0.171	0.000695168	0.163456
TNRC6C	4.17474e-14	1.31724	0.557	0.418	6.5535e-10	0.386411
ZNF503	2.27441e-11	1.31694	0.577	0.302	3.57038e-07	0.312278
KMT2A	3.91356e-31	1.31162	0.918	0.84	6.1435e-27	1.86183
ZNF423	1.80104e-15	1.31046	0.434	0.211	2.82727e-11	0.117753
MCM2	2.03695e-15	1.31033	0.703	0.515	3.19761e-11	0.690708
ATAD5	1.92015e-20	1.31021	0.79	0.659	3.01426e-16	0.970578
GABBR1	8.4884e-10	1.3102	0.538	0.314	1.33251e-05	0.378865
ZNF704	2.12047e-07	1.30994	0.427	0.241	0.00332871	0.31578
LINGO1	1.89179e-12	1.30767	0.341	0.201	2.96974e-08	0.128231
NEMP1	1.85917e-10	1.30638	0.358	0.254	2.91852e-06	0.196984
ROBO1	1.09621e-14	1.30596	0.627	0.446	1.72082e-10	0.51118
PNN	1.81004e-44	1.30503	0.985	0.93	2.84141e-40	3.08618
SPC24	1.48673e-11	1.30503	0.445	0.248	2.33387e-07	0.216072
FANCD2	1.19729e-18	1.30383	0.746	0.606	1.8795e-14	0.917227
SMC4	7.2578e-33	1.30104	0.952	0.852	1.13933e-28	2.2555
RPIA	9.64443e-10	1.30065	0.232	0.156	1.51398e-05	0.110961
LUC7L3	5.08652e-97	1.29767	1	0.998	7.98482e-93	5.35252
RGS12	4.21457e-08	1.2964	0.386	0.235	0.000661604	0.256825
CEP290	2.04759e-13	1.29336	0.694	0.483	3.21431e-09	0.829627
UNC5D	1.64042e-08	1.29277	0.377	0.237	0.000257513	0.23607
RRM1	8.39889e-27	1.29086	0.866	0.724	1.31846e-22	1.18132
VANGL2	8.38641e-20	1.28947	0.499	0.394	1.3165e-15	0.201795
GAS1	2.12871e-08	1.28705	0.358	0.127	0.000334165	0.107553
RTN3	1.43295e-27	1.28421	0.896	0.748	2.24945e-23	1.2984
CEP295	5.91361e-08	1.28245	0.434	0.32	0.000928318	0.477523
DTX4	4.21979e-08	1.28153	0.527	0.262	0.000662422	0.42086
QSER1	5.82054e-22	1.28069	0.805	0.75	9.13709e-18	1.60041
CEP162	5.03363e-10	1.28051	0.575	0.406	7.9018e-06	0.65652
MAGI1	2.50775e-14	1.27983	0.636	0.488	3.93667e-10	0.547394
KIF14	2.76837e-10	1.27648	0.605	0.401	4.34579e-06	0.60354
RRN3P1	2.03194e-09	1.2748	0.291	0.162	3.18973e-05	0.135372
ZSWIM6	1.23946e-07	1.27382	0.44	0.284	0.0019457	0.378022
SSBP2	1.95945e-10	1.27162	0.56	0.379	3.07595e-06	0.484351
DEK	8.11366e-54	1.26845	0.993	0.945	1.27368e-49	3.47744
YLPM1	3.28105e-17	1.26612	0.774	0.616	5.15059e-13	0.995489
HNRNPA0	4.98206e-24	1.26602	0.855	0.743	7.82084e-20	0.91503
TTC28	4.20903e-08	1.26361	0.434	0.276	0.000660733	0.304216
ZFHX3	1.61103e-09	1.26235	0.664	0.359	2.52899e-05	0.432762
PAX2	7.5769e-07	1.25765	0.15	0.033	0.0118942	0.0397834
MDC1	2.69822e-13	1.25462	0.482	0.466	4.23567e-09	0.428374
GTSE1	4.03026e-11	1.25441	0.588	0.421	6.3267e-07	0.634859
MSL1	3.33746e-15	1.2535	0.714	0.531	5.23915e-11	0.656116
MEX3A	3.5777e-26	1.25271	0.848	0.632	5.61627e-22	0.559438
IRS2	6.5753e-11	1.25245	0.451	0.309	1.03219e-06	0.307289
FYN	1.56068e-13	1.25164	0.614	0.461	2.44995e-09	0.550692
PASK	1.52662e-06	1.25066	0.234	0.162	0.0239649	0.147317
FZD1	5.13046e-08	1.24782	0.191	0.069	0.00080538	0.0579522
HELLS	2.9863e-32	1.24639	0.957	0.849	4.6879e-28	2.21498
BRIP1	4.42471e-08	1.24253	0.425	0.29	0.000694591	0.36535
ABI2	2.60256e-20	1.23753	0.844	0.709	4.08549e-16	1.183
KIF15	3.15053e-11	1.23714	0.586	0.448	4.9457e-07	0.567799
FUS	3.18614e-50	1.23705	1	0.962	5.0016e-46	2.52069
CACFD1	8.91557e-09	1.2352	0.43	0.27	0.000139957	0.283182
ZNF608	3.61446e-24	1.23491	0.839	0.744	5.67397e-20	0.870376
ZFP91	1.39084e-13	1.23474	0.475	0.402	2.18334e-09	0.339857
FGFBP3	2.58681e-11	1.23419	0.475	0.331	4.06077e-07	0.27607
ZGRF1	2.51645e-08	1.23218	0.427	0.297	0.000395032	0.374349
FAM20B	1.44096e-09	1.23035	0.425	0.301	2.26202e-05	0.293699
AKAP13	2.10981e-15	1.22954	0.781	0.594	3.31198e-11	1.21223
CCDC88A	2.01182e-27	1.22481	0.905	0.838	3.15816e-23	1.5804
EZH2	5.63022e-21	1.22448	0.818	0.676	8.83832e-17	0.876324
CCNF	2.36056e-10	1.22257	0.49	0.304	3.7056e-06	0.338563
HMGN2	1.99162e-61	1.22084	0.993	0.966	3.12645e-57	1.69645
SPAG5	2.01459e-13	1.21999	0.603	0.456	3.1625e-09	0.555056
KIF11	1.1591e-12	1.21483	0.62	0.472	1.81956e-08	0.61305
PCM1	2.31446e-29	1.21387	0.957	0.854	3.63324e-25	2.32147
HNRNPH3	1.50597e-43	1.2124	0.963	0.925	2.36408e-39	1.76219
HNRNPUL2	2.58329e-12	1.2104	0.497	0.365	4.05525e-08	0.299802
ADCY1	7.07426e-07	1.20646	0.197	0.111	0.0111052	0.0927674
RND2	8.15132e-11	1.2057	0.527	0.356	1.27959e-06	0.328092
GPM6B	1.60278e-10	1.20478	0.618	0.453	2.51605e-06	0.578788
CHD1	2.08526e-18	1.20281	0.803	0.692	3.27344e-14	1.2582
KCTD1	7.38275e-08	1.20221	0.289	0.166	0.00115894	0.122269
CENPE	1.03433e-17	1.20192	0.859	0.73	1.6237e-13	1.8147
GPAT4	1.30302e-11	1.19712	0.67	0.47	2.04548e-07	0.614095
PHC2	2.94093e-09	1.19448	0.484	0.296	4.61667e-05	0.25331
CROCC	9.77786e-08	1.19424	0.312	0.169	0.00153493	0.139345
PRC1	8.70566e-14	1.19149	0.642	0.539	1.36661e-09	0.763769
MKI67	6.4832e-27	1.1908	0.944	0.88	1.01773e-22	2.97296
XRCC2	4.95788e-07	1.18861	0.401	0.264	0.00778288	0.319488
TRIM71	5.6411e-31	1.18717	0.946	0.891	8.8554e-27	2.3077
PCNT	1.94238e-10	1.18612	0.623	0.48	3.04915e-06	0.712504
CNTFR	1.3159e-17	1.18268	0.343	0.07	2.06571e-13	0.0391783
PHIP	3.40904e-38	1.18159	0.989	0.955	5.3515e-34	3.69528
NFATC4	9.67626e-10	1.1798	0.49	0.224	1.51898e-05	0.183187
WNK3	2.99229e-10	1.17838	0.579	0.458	4.6973e-06	0.584956
B4GALNT4	2.10748e-09	1.17785	0.495	0.292	3.30832e-05	0.250153
TTL	3.39013e-14	1.17677	0.692	0.617	5.32183e-10	0.743848
NCAPH2	1.91749e-07	1.1748	0.464	0.292	0.00301008	0.322621
FGD4	7.48487e-08	1.17323	0.393	0.268	0.00117498	0.285558
KPNB1	6.01163e-59	1.17019	0.993	0.981	9.43706e-55	3.87641
SCARNA22	2.08898e-21	1.16755	0.653	0.435	3.27928e-17	0.215166
ZBTB10	1.98013e-12	1.16592	0.664	0.529	3.10841e-08	0.669326
PAXBP1	3.41531e-17	1.16582	0.813	0.649	5.36136e-13	0.852623
BCL7A	4.75146e-08	1.16482	0.369	0.27	0.000745883	0.236011
RBBP8	1.40905e-12	1.16454	0.592	0.54	2.21192e-08	0.679037
CBX2	4.2325e-09	1.16325	0.579	0.377	6.64418e-05	0.445988
SRSF1	2.48157e-34	1.16147	0.926	0.891	3.89557e-30	1.11222
MSI2	7.71104e-15	1.16081	0.627	0.548	1.21048e-10	0.47694
MAP3K4	6.08219e-09	1.1581	0.477	0.383	9.54783e-05	0.426527
ANKRD36C	1.98424e-09	1.15696	0.67	0.415	3.11486e-05	0.640845
BLOC1S6	2.01609e-12	1.15653	0.633	0.515	3.16486e-08	0.63279
GLI2	1.96882e-06	1.15471	0.39	0.261	0.0309065	0.270522
AHI1	4.71555e-09	1.15447	0.575	0.445	7.40248e-05	0.853421
PCDH18	1.07647e-10	1.154	0.497	0.412	1.68984e-06	0.348783
ZSCAN18	1.51527e-07	1.15251	0.416	0.304	0.00237867	0.267419
FAM13B	2.59928e-06	1.15084	0.414	0.272	0.0408035	0.332361
ADGRL2	1.69476e-14	1.14989	0.746	0.658	2.66043e-10	0.839701
MSI1	5.89863e-11	1.14965	0.393	0.252	9.25966e-07	0.143723
TMPO	3.5687e-20	1.14848	0.818	0.732	5.60214e-16	1.035
CDC5L	1.42687e-15	1.14779	0.768	0.672	2.2399e-11	1.32466
CIPC	1.80772e-07	1.14692	0.267	0.2	0.00283776	0.145521
LARGE1	2.99244e-08	1.14612	0.373	0.266	0.000469753	0.236878
ARHGAP11A	1.99177e-10	1.14454	0.499	0.401	3.12668e-06	0.362884
TYMS	3.89001e-20	1.14424	0.835	0.711	6.10653e-16	0.989651
EGR1	2.45376e-17	1.14325	0.922	0.74	3.85192e-13	1.69296
AGAP1	3.17201e-08	1.14199	0.358	0.248	0.000497942	0.191852
PBX3	1.63229e-07	1.14183	0.536	0.351	0.00256236	0.477852
BAZ2B	2.28986e-17	1.14174	0.922	0.772	3.59462e-13	2.07324
SFRP2	1.75616e-09	1.14089	0.826	0.439	2.75682e-05	1.5103
NUF2	7.81469e-10	1.1385	0.46	0.379	1.22675e-05	0.358315
POLA1	1.55636e-11	1.13786	0.727	0.556	2.44317e-07	0.903208
FKBP5	4.26758e-07	1.13404	0.423	0.292	0.00669924	0.32462
GJC1	3.01918e-16	1.13362	0.805	0.648	4.73951e-12	0.853402
USP13	3.55447e-07	1.13277	0.518	0.359	0.00557981	0.504967
DPY19L3	3.80273e-10	1.12735	0.557	0.429	5.96953e-06	0.429383
NUP214	2.3991e-08	1.12713	0.523	0.406	0.000376611	0.539638
MCM8	1.77224e-09	1.12619	0.51	0.389	2.78206e-05	0.399432
BPTF	4.5529e-35	1.12563	0.978	0.955	7.14714e-31	3.49825
CD99L2	4.6716e-08	1.12278	0.403	0.186	0.000733347	0.137432
DNAJB2	1.71216e-06	1.12162	0.453	0.305	0.0268775	0.370945
DENND5A	1.61362e-08	1.11963	0.451	0.394	0.000253306	0.301606
AIF1L	9.67635e-15	1.11874	0.751	0.569	1.51899e-10	0.65817
RASAL2	4.10914e-08	1.11707	0.375	0.332	0.000645053	0.281696
CRNDE	1.00116e-07	1.11695	0.39	0.251	0.00157162	0.218858
CTBP1	4.12051e-20	1.11471	0.822	0.718	6.46837e-16	0.670905
GDF11	1.0877e-07	1.11376	0.471	0.343	0.00170748	0.377999
CPXM1	2.12288e-09	1.11354	0.605	0.323	3.33249e-05	0.335195
HSP90AA1	1.7904e-111	1.11348	1	1	2.81057e-107	23.1832
MIS18BP1	1.32068e-14	1.11197	0.785	0.682	2.07321e-10	1.19972
TTBK2	1.23363e-11	1.11125	0.397	0.396	1.93656e-07	0.225404
ANP32A	7.93603e-25	1.10901	0.885	0.856	1.2458e-20	1.27176
SMC2	4.63803e-17	1.1088	0.811	0.73	7.28077e-13	1.35084
NHLRC3	1.24013e-06	1.10616	0.349	0.252	0.0194676	0.282377
KIF18A	2.02374e-07	1.10615	0.377	0.292	0.00317687	0.277423
PNMA1	4.94835e-08	1.10459	0.328	0.311	0.000776792	0.216699
BCAT1	2.65515e-29	1.10431	0.97	0.899	4.16805e-25	2.88166
FAM210B	5.98714e-08	1.10139	0.527	0.406	0.000939862	0.553582
KHDRBS3	3.68528e-09	1.10094	0.538	0.499	5.78515e-05	0.637143
LUC7L	8.07379e-16	1.09877	0.82	0.709	1.26742e-11	1.17722
FRYL	1.00032e-09	1.0976	0.616	0.479	1.57031e-05	0.728502
MYCN	2.01335e-10	1.09614	0.512	0.424	3.16055e-06	0.353657
ZDHHC17	1.77621e-06	1.09557	0.414	0.339	0.0278829	0.388511
ADGRA3	9.45872e-09	1.0954	0.536	0.424	0.000148483	0.487231
PCF11	8.23881e-10	1.09523	0.553	0.461	1.29333e-05	0.616956
SPEN	3.92438e-14	1.09468	0.742	0.658	6.1605e-10	1.00396
CLSPN	1.09314e-11	1.09395	0.707	0.569	1.71601e-07	0.907032
ENO2	1.23451e-07	1.0932	0.477	0.38	0.00193793	0.457002
SPDL1	2.083e-11	1.09199	0.588	0.517	3.26989e-07	0.584937
HDAC5	8.98775e-08	1.09163	0.416	0.307	0.0014109	0.258424
NEO1	2.18309e-10	1.091	0.586	0.464	3.42702e-06	0.497857
HSPH1	1.1585e-19	1.09075	0.911	0.818	1.81862e-15	2.16327
ANKRD26	1.19639e-09	1.08913	0.722	0.541	1.8781e-05	0.952967
SLC25A37	3.73728e-12	1.08875	0.694	0.571	5.86679e-08	0.745183
CCDC18	2.37304e-08	1.08842	0.529	0.4	0.00037252	0.515141
TCAF1	8.56362e-10	1.08772	0.633	0.448	1.34432e-05	0.471822
SLC4A7	3.87577e-10	1.0873	0.601	0.481	6.08418e-06	0.624775
HP1BP3	7.64479e-23	1.08455	0.946	0.845	1.20008e-18	1.96851
FOXD3	1.53254e-09	1.08143	0.158	0.06	2.40579e-05	0.0283425
BCORL1	3.25231e-07	1.08116	0.291	0.161	0.00510547	0.105156
UBN2	1.06765e-09	1.07865	0.599	0.572	1.676e-05	0.655819
SPRED1	3.99646e-08	1.07844	0.482	0.418	0.000627364	0.430643
ATM	1.1924e-10	1.07816	0.729	0.587	1.87183e-06	0.958312
PLCG1	5.56356e-08	1.07768	0.43	0.305	0.000873367	0.220844
RGMB	6.2494e-09	1.07681	0.26	0.115	9.81031e-05	0.0742379
JAKMIP2	1.47488e-06	1.07483	0.306	0.222	0.0231526	0.196696
RPL22	4.83006e-60	1.07126	0.993	0.986	7.58224e-56	2.35952
DNMT1	1.57179e-27	1.07079	0.959	0.9	2.4674e-23	2.21316
MBD3	7.01696e-12	1.07069	0.696	0.512	1.10152e-07	0.507853
EP400	5.88074e-09	1.06871	0.523	0.454	9.23158e-05	0.513097
SUGP2	2.15362e-13	1.06818	0.82	0.696	3.38075e-09	1.24437
ARGLU1	7.70428e-42	1.06768	0.991	0.962	1.20942e-37	3.5621
APBA2	7.41743e-07	1.06656	0.388	0.243	0.0116439	0.207285
PDS5B	8.82562e-15	1.0664	0.796	0.755	1.38545e-10	1.20546
WRN	4.1708e-10	1.06614	0.577	0.476	6.54732e-06	0.543238
ILF3	8.74307e-44	1.06401	1	0.983	1.37249e-39	4.08689
DCUN1D4	1.10519e-10	1.06322	0.51	0.476	1.73493e-06	0.479902
NES	1.90419e-21	1.0627	0.974	0.862	2.98919e-17	2.30293
TUBB2A	3.52046e-17	1.06175	0.796	0.75	5.52642e-13	0.996019
GABPB1-AS1	1.73566e-08	1.06128	0.644	0.49	0.000272464	0.739769
SOX12	1.77268e-14	1.06099	0.625	0.511	2.78276e-10	0.329472
GPCPD1	1.75332e-06	1.06065	0.451	0.373	0.0275237	0.477961
EFS	9.23924e-09	1.05938	0.299	0.159	0.000145038	0.0947364
NAT14	4.78909e-07	1.05887	0.484	0.331	0.00751791	0.347663
VPS13C	4.09719e-07	1.05885	0.536	0.398	0.00643176	0.56517
TIMELESS	2.09757e-09	1.05818	0.733	0.545	3.29276e-05	0.985148
CCDC136	2.17058e-07	1.05804	0.377	0.287	0.00340737	0.252757
NUP58	2.30955e-08	1.05726	0.492	0.42	0.000362553	0.380368
MPDZ	2.4191e-10	1.05708	0.672	0.518	3.7975e-06	0.690826
PSIP1	3.48994e-32	1.05582	0.993	0.93	5.47851e-28	3.13729
HIP1	3.47108e-11	1.05578	0.694	0.559	5.4489e-07	0.764431
CAMSAP1	2.86922e-07	1.05567	0.453	0.398	0.0045041	0.43728
TTK	7.99647e-09	1.05538	0.549	0.447	0.000125529	0.5074
NAA40	1.60608e-09	1.05406	0.56	0.374	2.52122e-05	0.305208
ZFP36L1	1.18906e-24	1.0516	0.918	0.864	1.86659e-20	1.26028
DPYSL2	3.22796e-20	1.05089	0.883	0.805	5.06726e-16	1.14366
RAB3B	1.08635e-11	1.0502	0.709	0.624	1.70536e-07	1.12157
WDHD1	4.81441e-10	1.04994	0.638	0.51	7.55766e-06	0.668186
MCM10	6.08979e-10	1.0448	0.638	0.517	9.55975e-06	0.643106
GPR161	2.31767e-07	1.04469	0.538	0.371	0.00363828	0.47086
NASP	9.89541e-68	1.04452	1	0.996	1.55338e-63	6.98408
LIN28B	4.24654e-13	1.04433	0.722	0.69	6.66622e-09	0.96372
POLE	3.72808e-08	1.04305	0.566	0.417	0.000585233	0.448147
RIC8B	7.30501e-07	1.04264	0.358	0.276	0.0114674	0.254542
UNG	5.20018e-11	1.04163	0.607	0.517	8.16324e-07	0.448862
TNRC6B	6.63521e-21	1.04066	0.939	0.88	1.04159e-16	1.8896
GPATCH2L	1.6861e-10	1.03987	0.675	0.552	2.64684e-06	0.843338
SPAG9	1.0502e-10	1.03984	0.703	0.629	1.6486e-06	0.813489
RHOB	4.58687e-15	1.03897	0.525	0.299	7.20048e-11	0.121491
CELF5	1.61709e-06	1.03866	0.154	0.045	0.025385	0.0358888
VEZF1	1.81626e-11	1.03805	0.688	0.592	2.85116e-07	0.725002
JOSD1	2.73684e-07	1.03792	0.445	0.396	0.0042963	0.400493
BTG1	3.03613e-11	1.03719	0.722	0.639	4.76612e-07	0.892282
ZNF518A	2.05572e-12	1.03694	0.759	0.63	3.22706e-08	1.09058
SPPL3	1.11378e-08	1.03385	0.579	0.452	0.000174841	0.472626
RIF1	2.22717e-22	1.03363	0.933	0.898	3.49621e-18	2.34795
TIAL1	1.05599e-12	1.03237	0.718	0.675	1.65769e-08	0.701878
MAPK8	4.6525e-08	1.03117	0.362	0.372	0.000730349	0.274851
DYRK1A	1.65151e-06	1.02967	0.486	0.417	0.0259254	0.501831
SFPQ	8.1854e-48	1.02862	1	0.995	1.28494e-43	5.5395
RAD21	1.07727e-23	1.02841	0.978	0.949	1.6911e-19	2.8851
NRDE2	3.59834e-07	1.02817	0.456	0.366	0.00564867	0.411043
DNM1	2.04228e-10	1.02766	0.373	0.215	3.20598e-06	0.0976732
KLHL42	2.04523e-06	1.02729	0.456	0.386	0.032106	0.432368
SNRNP48	6.16091e-07	1.02713	0.416	0.384	0.00967139	0.448959
LRP6	5.68618e-10	1.0271	0.607	0.553	8.92616e-06	0.588175
ACVR2B	2.39835e-14	1.02597	0.846	0.739	3.76492e-10	1.21812
KNL1	5.43673e-08	1.02461	0.61	0.46	0.000853457	0.704831
PARP1	9.45154e-23	1.02176	0.948	0.867	1.4837e-18	2.24419
KIF4A	1.93299e-07	1.02041	0.623	0.444	0.00303441	0.733505
SH3KBP1	3.07427e-06	1.0195	0.419	0.34	0.0482598	0.308073
CLU	6.60727e-15	1.01946	0.881	0.748	1.03721e-10	1.13864
FANCI	1.64854e-09	1.01785	0.677	0.558	2.58788e-05	0.677423
ALDH7A1	8.30635e-22	1.01449	0.907	0.861	1.30393e-17	1.54829
CDK12	7.48709e-09	1.01296	0.642	0.5	0.000117532	0.562344
DLGAP5	1.42764e-11	1.01205	0.764	0.655	2.24111e-07	1.29049
FZD2	1.72049e-08	1.01195	0.668	0.446	0.000270082	0.514253
PHACTR4	1.84734e-12	1.0101	0.709	0.64	2.89995e-08	0.802454
WDR59	1.52916e-06	1.00975	0.469	0.387	0.0240047	0.452483
HEXIM1	3.01032e-06	1.00941	0.338	0.217	0.0472561	0.176814
SMCHD1	1.06658e-09	1.00781	0.711	0.613	1.67432e-05	0.825269
DNMT3A	2.72535e-13	1.00718	0.839	0.728	4.27825e-09	1.20607
PSMA3-AS1	1.02873e-07	1.00713	0.614	0.483	0.0016149	0.651716
SAMD1	3.97654e-15	1.00711	0.594	0.404	6.24237e-11	0.177384
TBL1X	6.75537e-13	1.00633	0.87	0.75	1.06046e-08	1.38308
TPX2	3.83759e-19	1.00594	0.954	0.857	6.02425e-15	2.71219
ZNF664	6.49847e-09	1.00563	0.664	0.541	0.000102013	0.835473
GIGYF1	1.84666e-10	1.00233	0.512	0.329	2.89888e-06	0.160807
BAZ1B	5.45068e-20	1.00168	0.939	0.876	8.55648e-16	2.40226
MIB1	4.08187e-09	1.00106	0.584	0.497	6.40772e-05	0.528556
R3HDM2	2.32733e-07	1.00068	0.341	0.32	0.00365344	0.223951
CCDC150	8.07384e-07	1.00033	0.518	0.345	0.0126743	0.454184
SDC3	1.12248e-07	1.00019	0.371	0.189	0.00176206	0.113024
