# Supplementary material for: Epigenetic biomarkers to track differentiation of pluripotent stem cells
Source: Stem Cell Reports. 2022 Dec 1;18(1):145–58. doi: 10.1016/j.stemcr.2022.11.001 (PMC9860076; doi:10.1016/j.stemcr.2022.11.001)
Supplement: Table S3. Excel sheet for deconvolution of germ layer composition [file mmc4.zip]

Archive with 1 entries (1 files):
- stemcr_2055_mmc4.xlsm
