# Supplementary material for: Epigenetic biomarkers to track differentiation of pluripotent stem cells
Source: Stem Cell Reports. 2022 Dec 1;18(1):145–58. doi: 10.1016/j.stemcr.2022.11.001 (PMC9860076; doi:10.1016/j.stemcr.2022.11.001)
Supplement: Table S3. Excel sheet for deconvolution of germ layer composition [file mmc4.zip › stemcr_2055_mmc4.xlsm]

## Sheet: ENDO_MESO
Nr. of samples:	2		1. Make sure that macros are enabled and the location of the reference matrix as well as the methylation data is not changed!											Adapted from:	Frobel, J., Bozic, T., Lenz, M., Uciechowski, P., Han, Y., Herwartz, R., Strathmann, K., Isfort, S., Panse, J., Esser, A., et al. (2018). Leukocyte Counts Based on DNA Methylation at Individual Cytosines. Clin Chem 64, 566-575.
Nr. of CpGs	12		2. Change the number of samples (B1).
Nr. of Cell Types	4		3. Paste the methylation data in cells (24 to 35, 2 to "Nr. of samples")
			Values can either be methylation values given as percentages (ranging from 0 – 100%) or as ß-values (ranging from 0 – 1).
			4. Press the button “Calculate Cell Composition”. (Results are given as percentages.)
Reference matrix (mean methylation values BeadChip data):
	PSC	ENDO	MESO	ECTO
cg00661673	0.209985	0.706112	0.842917	0.892318
cg00933813	0.0892281	0.52792	0.797554	0.738264
cg21699252	0.103087	0.523716	0.803456	0.738426
cg20548013	0.447069	0.783989	0.555626	0.239092
cg14521421	0.236411	0.457433	0.296938	0.0855319
cg08913523	0.591926	0.37198	0.563451	0.706358
cg14708360	0.205613	0.356995	0.779249	0.123516
cg08826152	0.175548	0.326625	0.669257	0.216647
cg11599718	0.0643835	0.173757	0.497774	0.080759
cg01907071	0.849098	0.90201	0.903461	0.102256
cg18118164	0.863868	0.886918	0.862763	0.096047
cg13075942	0.806101	0.884388	0.908906	0.0923316
Methylation data:
	Sample 1	Sample 2
cg00661673	0.194954	0.863464
cg00933813	0.125963	0.609372
cg21699252	0.107179	0.760264
cg20548013	0.544612	0.623313
cg14521421	0.302948	0.205477
cg08913523	0.672009	0.7538
cg14708360	0.298988	0.446836
cg08826152	0.18373	0.285541
cg11599718	0.0649247	0.234827
cg01907071	0.839497	0.667548
cg18118164	0.824297	0.513173
cg13075942	0.861481	0.580311
Result:	Sample 1	Sample 2
PSC	96.0716	18.5035
ENDO	1.3452	17.0697
MESO	1.26269	17.9443
ECTO	1.32056	46.4825

## Sheet: ENDOMESO
Nr. of samples:	2		1. Make sure that macros are enabled and the location of the reference matrix as well as the methylation data is not changed!											Adapted from:	Frobel, J., Bozic, T., Lenz, M., Uciechowski, P., Han, Y., Herwartz, R., Strathmann, K., Isfort, S., Panse, J., Esser, A., et al. (2018). Leukocyte Counts Based on DNA Methylation at Individual Cytosines. Clin Chem 64, 566-575.
Nr. of CpGs	9		2. Change the number of samples (B1).
Nr. of Cell Types	3		3. Paste the methylation data in cells (24 to 32, 2 to "Nr. of samples")
			Values can either be methylation values given as percentages (ranging from 0 – 100%) or as ß-values (ranging from 0 – 1).
			4. Press the button “Calculate Cell Composition”. (Results are given as percentages.)
Reference matrix (mean methylation values BeadChip data):
	PSC	ENDOMESO	ECTO
cg00661673	0.209985	0.774514	0.892318
cg00933813	0.0892281	0.662737	0.738264
cg21699252	0.103087	0.663586	0.738426
cg23385847	0.261243	0.759836	0.0858376
cg24919344	0.282757	0.7254	0.0933525
cg11147278	0.159371	0.689037	0.157558
cg01907071	0.849098	0.902736	0.102256
cg18118164	0.863868	0.874841	0.096047
cg13075942	0.806101	0.896647	0.0923316
Methylation data:
	Sample 1	Sample 2
cg00661673	0.194954	0.863464
cg00933813	0.125963	0.609372
cg21699252	0.107179	0.760264
cg23385847	0.52508	0.053754
cg24919344	0.377403	0.697545
cg11147278	0.167408	0.351132
cg01907071	0.839497	0.667548
cg18118164	0.824297	0.513173
cg13075942	0.861481	0.580311
Result:	Sample 1	Sample 2
PSC	88.905	26.8761
ENDOMESO	11.095	22.1075
ECTO	7.87366e-156	51.0164

## Sheet: ENDO_MESO_PYRO
Nr. of samples:	2		1. Make sure that macros are enabled and the location of the reference matrix as well as the methylation data is not changed!											Adapted from:	Frobel, J., Bozic, T., Lenz, M., Uciechowski, P., Han, Y., Herwartz, R., Strathmann, K., Isfort, S., Panse, J., Esser, A., et al. (2018). Leukocyte Counts Based on DNA Methylation at Individual Cytosines. Clin Chem 64, 566-575.
Nr. of CpGs	12		2. Change the number of samples (B1).
Nr. of Cell Types	4		3. Paste the methylation data in cells (24 to 35, 2 to "Nr. of samples")
			Values can either be methylation values given as percentages (ranging from 0 – 100%) or as ß-values (ranging from 0 – 1).
			4. Press the button “Calculate Cell Composition”. (Results are given as percentages.)
Reference matrix (mean methylation values pyrosequencing data):
	PSC	ENDO	MESO	ECTO
cg00661673	0.1855	0.4985	0.711467	0.8157
cg00933813	0.0669	0.277433	0.577033	0.572367
cg21699252	0.0951667	0.375	0.657933	0.509133
cg20548013	0.329133	0.718533	0.2835	0.154233
cg14521421	0.1062	0.3575	0.0899667	0.0177
cg08913523	0.589217	0.227167	0.567633	0.728033
cg14708360	0.140667	0.154367	0.785767	0.0368667
cg08826152	0.0421	0.125667	0.4781	0.0789333
cg11599718	0.0265667	0.113	0.5639	0.0359333
cg01907071	0.7287	0.8804	0.837	0.025
cg18118164	0.725533	0.857033	0.697033	0.0355333
cg13075942	0.6834	0.884967	0.855933	0.0195
Methylation data:
	Sample 1	Sample 2
cg00661673	33.4	29.34
cg00933813	57.47	72.43
cg21699252	80.14	76.01
cg20548013	90	90
cg14521421	90	90
cg08913523	90	90
cg14708360	90	90
cg08826152	90	90
cg11599718	90	90
cg01907071	90	90
cg18118164	90	90
cg13075942	90	90
Result:	Sample 1	Sample 2
PSC	4.06701e-10	4.09653e-12
ENDO	26.6264	25.3292
MESO	73.3736	74.6708
ECTO	3.68784e-56	1.38626e-48

## Sheet: ENDOMESO_PYRO
Nr. of samples:	2		1. Make sure that macros are enabled and the location of the reference matrix as well as the methylation data is not changed!											Adapted from:	Frobel, J., Bozic, T., Lenz, M., Uciechowski, P., Han, Y., Herwartz, R., Strathmann, K., Isfort, S., Panse, J., Esser, A., et al. (2018). Leukocyte Counts Based on DNA Methylation at Individual Cytosines. Clin Chem 64, 566-575.
Nr. of CpGs	9		2. Change the number of samples (B1).
Nr. of Cell Types	3		3. Paste the methylation data in cells (24 to 32, 2 to "Nr. of samples")
			Values can either be methylation values given as percentages (ranging from 0 – 100%) or as ß-values (ranging from 0 – 1).
			4. Press the button “Calculate Cell Composition”. (Results are given as percentages.)
Reference matrix (mean methylation values pyrosequencing data):
	PSC	ENDOMESO	ECTO
cg00661673	0.1855	0.604983	0.8157
cg00933813	0.0669	0.427233	0.572367
cg21699252	0.0951667	0.516467	0.509133
cg23385847	0.118367	0.589867	0.0729667
cg24919344	0.1721	0.538783	0.0573667
cg11147278	0.2136	0.556567	0.0935333
cg01907071	0.7287	0.8587	0.025
cg18118164	0.725533	0.777033	0.0355333
cg13075942	0.6834	0.87045	0.0195
Methylation data:
	Sample 1	Sample 2
cg00661673	33.4	29.34
cg00933813	57.47	72.43
cg21699252	80.14	76.01
cg23385847	90	90
cg24919344	90	90
cg11147278	90	90
cg01907071	90	90
cg18118164	90	90
cg13075942	90	90
Result:	Sample 1	Sample 2
PSC	2.06769e-52	1.85929e-56
ENDOMESO	100	100
ECTO	1.08531e-99	3.90497e-81
